# Supplementary material for: Slums, Space, and State of Health—A Link between Settlement Morphology and Health Data
Source: Int J Environ Res Public Health. 2020 Mar 19;17(6):2022. doi: 10.3390/ijerph17062022 (PMC7143924; doi:10.3390/ijerph17062022)
Supplement: Supplementary file 1 [file ijerph-17-02022-s001.zip]

Archive with 3 entries (3 files):
- Supplementary Material/References.txt
- Supplementary Material/Review_DOI.xlsx
- Supplementary Material/Supplementary_Material.pdf
