# Supplementary material for: Slums, Space, and State of Health—A Link between Settlement Morphology and Health Data
Source: Int J Environ Res Public Health. 2020 Mar 19;17(6):2022. doi: 10.3390/ijerph17062022 (PMC7143924; doi:10.3390/ijerph17062022)
Supplement: Supplementary file 1 [file ijerph-17-02022-s001.zip › Supplementary Material/References.txt]

@article{Murthy2019,
  doi = {10.1007/s10995-019-02805-5},
  url = {https://doi.org/10.1007/s10995-019-02805-5},
  year = {2019},
  month = oct,
  publisher = {Springer Science and Business Media {LLC}},
  volume = {23},
  number = {12},
  pages = {1658--1669},
  author = {Nirmala Murthy and Subhashini Chandrasekharan and Muthu Perumal Prakash and Nadi N. Kaonga and Joanne Peter and Aakash Ganju and Patricia N. Mechael},
  title = {The Impact of an {mHealth} Voice Message Service ({mMitra}) on Infant Care Knowledge,  and Practices Among Low-Income Women in India: Findings from a Pseudo-Randomized Controlled Trial},
  journal = {Maternal and Child Health Journal}
}

@article{Swahn2019,
  doi = {10.1186/s12889-019-7480-z},
  url = {https://doi.org/10.1186/s12889-019-7480-z},
  year = {2019},
  month = aug,
  publisher = {Springer Science and Business Media {LLC}},
  volume = {19},
  number = {1},
  author = {Monica H. Swahn and Rachel Culbreth and Laura F. Salazar and Nazarius M. Tumwesigye and Rogers Kasirye},
  title = {Psychosocial correlates of self-reported {HIV} among youth in the slums of Kampala},
  journal = {{BMC} Public Health}
}

@article{Madiba2019,
  doi = {10.3390/ijerph16142589},
  url = {https://doi.org/10.3390/ijerph16142589},
  year = {2019},
  month = jul,
  publisher = {{MDPI} {AG}},
  volume = {16},
  number = {14},
  pages = {2589},
  author = {Sphiwe Madiba and Paul Kiprono Chelule and Mathildah Mpata Mokgatle},
  title = {Attending Informal Preschools and Daycare Centers Is a Risk Factor for Underweight,  Stunting and Wasting in Children under the Age of Five Years in Underprivileged Communities in South Africa},
  journal = {International Journal of Environmental Research and Public Health}
}

@article{Adams2019,
  doi = {10.1016/j.jenvman.2019.06.113},
  url = {https://doi.org/10.1016/j.jenvman.2019.06.113},
  year = {2019},
  month = oct,
  publisher = {Elsevier {BV}},
  volume = {247},
  pages = {570--579},
  author = {Ellis Adjei Adams and William F. V{\'{a}}squez},
  title = {Do the urban poor want household taps? Community preferences and willingness to pay for household taps in Accra,  Ghana},
  journal = {Journal of Environmental Management}
}

@article{Sarnquist2019,
  doi = {10.1186/s12889-019-7154-x},
  url = {https://doi.org/10.1186/s12889-019-7154-x},
  year = {2019},
  month = jun,
  publisher = {Springer Science and Business Media {LLC}},
  volume = {19},
  number = {1},
  author = {Clea Sarnquist and Jennifer Lee Kang and Mary Amuyunzu-Nyamongo and Gabriel Oguda and Dorothy Otieno and Benjamin Mboya and Nancy Omondi and Duncan Kipkirui and Michael Baiocchi},
  title = {A protocol for a cluster-randomized controlled trial testing an empowerment intervention to prevent sexual assault in upper primary school adolescents in the informal settlements of Nairobi,  Kenya},
  journal = {{BMC} Public Health}
}

@article{Olubodun2019,
  doi = {10.11604/pamj.2019.32.130.14432},
  url = {https://doi.org/10.11604/pamj.2019.32.130.14432},
  year = {2019},
  publisher = {Pan African Medical Journal},
  volume = {32},
  author = {Tope Olubodun and Oluwakemi Ololade Odukoya and Mobolanle Rasheedat Balogun},
  title = {Knowledge,  attitude and practice of cervical cancer prevention,  among women residing in an urban slum in Lagos,  South West,  Nigeria},
  journal = {Pan African Medical Journal}
}

@article{Balogun2019,
  doi = {10.11604/pamj.2019.32.60.14622},
  url = {https://doi.org/10.11604/pamj.2019.32.60.14622},
  year = {2019},
  publisher = {Pan African Medical Journal},
  volume = {32},
  author = {Mobolanle Rasheedat Balogun and Adekemi Oluwayemisi Sekoni and Seema Thakore Meloni and Oluwakemi Ololade Odukoya and Adebayo Temitayo Onajole and Olukemi Arinola Longe-Peters and Folasade Tolulope Ogunsola and Phyllis Jean Kanki},
  title = {Predictors of tuberculosis knowledge,  attitudes and practices in urban slums in Nigeria: a cross-sectional study},
  journal = {Pan African Medical Journal}
}

@article{Hemavarneshwari2019,
  doi = {10.1016/j.ijtb.2019.04.008},
  url = {https://doi.org/10.1016/j.ijtb.2019.04.008},
  year = {2019},
  month = apr,
  publisher = {Elsevier {BV}},
  volume = {66},
  number = {2},
  pages = {253--258},
  author = {S. Hemavarneshwari and Rizwana B. Shaikh and Poonam R. Naik and Sharath Burugina Nagaraja},
  title = {Strategy to sensitize private practitioners on {RNTCP} through medico-social workers in urban field practice area of a Medical College in Bengaluru,  Karnataka},
  journal = {Indian Journal of Tuberculosis}
}

@article{vanderHeijden2019,
  doi = {10.1186/s12889-019-6750-0},
  url = {https://doi.org/10.1186/s12889-019-6750-0},
  year = {2019},
  month = may,
  publisher = {Springer Science and Business Media {LLC}},
  volume = {19},
  number = {1},
  author = {Jeroen van der Heijden and Nell Gray and Beverly Stringer and Aminur Rahman and Sadika Akhter and Stobdan Kalon and Martins Dada and Animesh Biswas},
  title = {`Working to stay healthy', ~health-seeking behaviour in Bangladesh's urban slums: a qualitative study},
  journal = {{BMC} Public Health}
}

@article{Mathur2019,
  doi = {10.3390/ijerph16091646},
  url = {https://doi.org/10.3390/ijerph16091646},
  year = {2019},
  month = may,
  publisher = {{MDPI} {AG}},
  volume = {16},
  number = {9},
  pages = {1646},
  author = {Aditya Mathur and Devendra Baghel and Jitendra Jaat and Vishal Diwan and Ashish Pathak},
  title = {Community-Based Participatory Research and Drug Utilization Research to Improve Childhood Diarrhea Case Management in Ujjain,  India: A Cross-Sectional Survey},
  journal = {International Journal of Environmental Research and Public Health}
}

@article{Morberg2019,
  doi = {10.1016/j.puhe.2019.03.015},
  url = {https://doi.org/10.1016/j.puhe.2019.03.015},
  year = {2019},
  month = jun,
  publisher = {Elsevier {BV}},
  volume = {171},
  pages = {15--23},
  author = {D.P. Morberg and Y.A. Alzate L{\'{o}}pez and S. Moreira and N. Prata and L.W. Riley and M.S. Burroughs Pe{\~{n}}a},
  title = {The rheumatic heart disease healthcare paradox: disease persistence in slums despite universal healthcare coverage{\textemdash}a provider perspective qualitative study},
  journal = {Public Health}
}

@article{NekoeiMoghadam2019_1,
  doi = {10.1002/hpm.2800},
  url = {https://doi.org/10.1002/hpm.2800},
  year = {2019},
  month = apr,
  publisher = {Wiley},
  volume = {34},
  number = {2},
  author = {Mahmood Nekoei-Moghadam and Narges Heidari and Mohammadreza Amiresmaeili and Majid Heidarijamebozorgi},
  title = {Prioritizing the health problems of slum residents using social determinants of health: A case study in a developing country},
  journal = {The International Journal of Health Planning and Management}
}

@article{Jadhav2019,
  doi = {10.1007/s13312-019-1516-4},
  url = {https://doi.org/10.1007/s13312-019-1516-4},
  year = {2019},
  month = apr,
  publisher = {Springer Science and Business Media {LLC}},
  volume = {56},
  number = {4},
  pages = {287--293},
  author = {Alka Rajendra Jadhav and Prachi Karnik and Lavina Fernandes and Sneha Fernandes and Narendra Shah and Mamta Manglani},
  title = {Indigenously Prepared Ready-to-use Therapeutic Food ({RUTF}) in Children with Severe Acute Malnutrition},
  journal = {Indian Pediatrics}
}

@article{Azad2019,
  doi = {10.1371/journal.pone.0215735},
  url = {https://doi.org/10.1371/journal.pone.0215735},
  year = {2019},
  month = may,
  publisher = {Public Library of Science ({PLoS})},
  volume = {14},
  number = {5},
  pages = {e0215735},
  author = {Rashidul Azad and Rukhshan Fahmi and Sadichhya Shrestha and Hemraj Joshi and Mehedi Hasan and Abdullah Nurus Salam Khan and Mohiuddin Ahsanul Kabir Chowdhury and Shams El Arifeen and Sk Masum Billah},
  editor = {Bishwajit Ghose},
  title = {Prevalence and risk factors of postpartum depression within one year after birth in urban slums of Dhaka,  Bangladesh},
  journal = {{PLOS} {ONE}}
}

@article{George2019,
  doi = {10.1186/s12889-019-6756-7},
  url = {https://doi.org/10.1186/s12889-019-6756-7},
  year = {2019},
  month = apr,
  publisher = {Springer Science and Business Media {LLC}},
  volume = {19},
  number = {1},
  author = {Carolin Elizabeth George and Gift Norman and Avanti Wadugodapitya and Shyam Vasudeva Rao and Shailendra Nalige and Varshapriya Radhakrishnan and Sapna Behar and Luc de Witte},
  title = {Health issues in a Bangalore slum: findings from a household survey using a mobile screening toolkit in Devarajeevanahalli},
  journal = {{BMC} Public Health}
}

@article{Alsarhi2019,
  doi = {10.3390/ijerph16091485},
  url = {https://doi.org/10.3390/ijerph16091485},
  year = {2019},
  month = apr,
  publisher = {{MDPI} {AG}},
  volume = {16},
  number = {9},
  pages = {1485},
  author = {Khadija Alsarhi and  Rahma and Mariëlle J. L. Prevoo and Lenneke R. A. Alink and Judi Mesman},
  title = {Maternal Harsh Physical Parenting and Behavioral Problems in Children in Religious Families in Yemen},
  journal = {International Journal of Environmental Research and Public Health}
}

@article{Faye2019,
  doi = {10.1371/journal.pone.0215488},
  url = {https://doi.org/10.1371/journal.pone.0215488},
  year = {2019},
  month = apr,
  publisher = {Public Library of Science ({PLoS})},
  volume = {14},
  number = {4},
  pages = {e0215488},
  author = {Cheikh Mback{\'{e}} Faye and Sharon Fonn and Jonathan Levin},
  editor = {Russell Kabir},
  title = {Factors associated with recovery from stunting among under-five children in two Nairobi informal settlements},
  journal = {{PLOS} {ONE}}
}

@article{Atusiimire2019,
  doi = {10.1371/journal.pone.0214995},
  url = {https://doi.org/10.1371/journal.pone.0214995},
  year = {2019},
  month = apr,
  publisher = {Public Library of Science ({PLoS})},
  volume = {14},
  number = {4},
  pages = {e0214995},
  author = {Lestine Bitakwitse Atusiimire and Peter Waiswa and Lynn Atuyambe and Victoria Nankabirwa and Monica Okuga},
  editor = {Brett D. Nelson},
  title = {Determinants of facility based{\textendash}deliveries among urban slum dwellers of Kampala,  Uganda},
  journal = {{PLOS} {ONE}}
}

@article{Hussain2019,
  doi = {10.1016/j.puhe.2019.02.026},
  url = {https://doi.org/10.1016/j.puhe.2019.02.026},
  year = {2019},
  month = may,
  publisher = {Elsevier {BV}},
  volume = {170},
  pages = {103--112},
  author = {A.H.M.E. Hussain and T. Roy and N. Ferdausi and U. Sen},
  title = {Prevalence of childhood ocular morbidity in a peri-urban setting in Bangladesh: a community-based study},
  journal = {Public Health}
}

@article{Joshi2019,
  doi = {10.1371/journal.pone.0214461},
  url = {https://doi.org/10.1371/journal.pone.0214461},
  year = {2019},
  month = apr,
  publisher = {Public Library of Science ({PLoS})},
  volume = {14},
  number = {4},
  pages = {e0214461},
  author = {Ashish Joshi and Arushi Arora and Chioma Amadi-Mgbenka and Nidhi Mittal and Shruti Sharma and Bhavya Malhotra and Ashoo Grover and Archa Misra and Menka Loomba},
  editor = {Michael L. Goodman},
  title = {Burden of household food insecurity in urban slum settings},
  journal = {{PLOS} {ONE}}
}

@article{Machiyama2019,
  doi = {10.1186/s12884-019-2245-3},
  url = {https://doi.org/10.1186/s12884-019-2245-3},
  year = {2019},
  month = mar,
  publisher = {Springer Science and Business Media {LLC}},
  volume = {19},
  number = {1},
  author = {Kazuyo Machiyama and Joyce N. Mumah and Michael Mutua and John Cleland},
  title = {Childbearing desires and behaviour: a prospective assessment in Nairobi slums},
  journal = {{BMC} Pregnancy and Childbirth}
}

@article{Doval2019,
  doi = {10.1016/j.puhe.2019.02.014},
  url = {https://doi.org/10.1016/j.puhe.2019.02.014},
  year = {2019},
  month = may,
  publisher = {Elsevier {BV}},
  volume = {170},
  pages = {38--44},
  author = {H.C. Doval and J. Mariani and G.C. G{\'{o}}mez and L. Vulcano and L. Parlanti and M.A. Gavranovic and M. Iemma and R. Sanchez and A. Macchia},
  title = {Cardiovascular and other risk factors among people who live in slums in Buenos Aires,  Argentina},
  journal = {Public Health}
}

@article{Winter2019_1,
  doi = {10.1371/journal.pone.0214114},
  url = {https://doi.org/10.1371/journal.pone.0214114},
  year = {2019},
  month = mar,
  publisher = {Public Library of Science ({PLoS})},
  volume = {14},
  number = {3},
  pages = {e0214114},
  author = {Samantha Cristine Winter and Robert Dreibelbis and Millicent Ningoma Dzombo and Francis Barchi},
  editor = {Alessandra N. Bazzano},
  title = {A mixed-methods study of women's sanitation utilization in informal settlements in Kenya},
  journal = {{PLOS} {ONE}}
}

@article{Magnusson2019,
  doi = {10.1186/s12955-019-1116-y},
  url = {https://doi.org/10.1186/s12955-019-1116-y},
  year = {2019},
  month = mar,
  publisher = {Springer Science and Business Media {LLC}},
  volume = {17},
  number = {1},
  author = {Lina Magnusson and Ritu Ghosh and Katrine Randb{\o}ll Jensen and Katharina G\"{o}bel and Jenny W{\aa}gberg and Sofia Wall{\'{e}}n and Alma Svensson and Rebecka Stavenheim and Gerd Ahlstr\"{o}m},
  title = {Quality of life of prosthetic and orthotic users in South India: a cross-sectional study},
  journal = {Health and Quality of Life Outcomes}
}

@article{Shafi2019,
  doi = {10.4103/ijph.ijph_44_18},
  url = {https://doi.org/10.4103/ijph.ijph_44_18},
  year = {2019},
  publisher = {Medknow},
  volume = {63},
  number = {1},
  pages = {10},
  author = {Shazia Shafi and Uday Mohan and ShivendraK Singh},
  title = {Barriers for low acceptance of no scalpel vasectomy among slum dwellers of Lucknow City},
  journal = {Indian Journal of Public Health}
}

@article{Iravatham2019,
  doi = {10.1016/j.ijtb.2019.02.008},
  url = {https://doi.org/10.1016/j.ijtb.2019.02.008},
  year = {2019},
  month = jan,
  publisher = {Elsevier {BV}},
  volume = {66},
  number = {1},
  pages = {203--208},
  author = {Chitra C. Iravatham and Venkata Sanjeev Kumar Neela and Vijaya Lakshmi Valluri},
  title = {Identifying and mapping {TB} hot spots in an urban slum by {integratingGeographic} positioning system and the local postman {\textendash} A pilot study},
  journal = {Indian Journal of Tuberculosis}
}

@article{Winter2019_2,
  doi = {10.1186/s12879-019-3875-9},
  url = {https://doi.org/10.1186/s12879-019-3875-9},
  year = {2019},
  month = mar,
  publisher = {Springer Science and Business Media {LLC}},
  volume = {19},
  number = {1},
  author = {Samantha Winter and Millicent Ningoma Dzombo and Francis Barchi},
  title = {Exploring the complex relationship between women's sanitation practices and household diarrhea in the slums of Nairobi: a cross-sectional study},
  journal = {{BMC} Infectious Diseases}
}

@article{Hutain2019,
  doi = {10.7189/jogh.09.010419},
  url = {https://doi.org/10.7189/jogh.09.010419},
  year = {2019},
  month = feb,
  publisher = {International Global Health Society},
  volume = {9},
  number = {1},
  author = {Jennifer Hutain and Henry B Perry and Alain K Koffi and Megan Christensen and Emily Cummings O{\textquotesingle}Connor and Sonnia-Magba Bu-Buakei Jabbi and Thomas T Samba and Reinhard Kaiser},
  title = {Engaging communities in collecting and using results from verbal autopsies for child deaths: an example from urban slums in Freetown,  Sierra Leone},
  journal = {Journal of Global Health}
}

@article{OConnor2019,
  doi = {10.7189/jogh.09.010418},
  url = {https://doi.org/10.7189/jogh.09.010418},
  year = {2019},
  month = feb,
  publisher = {International Global Health Society},
  volume = {9},
  number = {1},
  author = {Emily Cummings O'Connor and Jennifer Hutain and Megan Christensen and Musa Sahid Kamara and Abu Conteh and Eric Sarriot and Thomas T Samba and Henry B Perry},
  title = {Piloting a participatory,  community-based health information system for strengthening community-based health services: findings of a cluster-randomized controlled trial in the slums of Freetown,  Sierra Leone},
  journal = {Journal of Global Health}
}

@article{Curtis2019,
  doi = {10.3390/ijerph16050807},
  url = {https://doi.org/10.3390/ijerph16050807},
  year = {2019},
  month = mar,
  publisher = {{MDPI} {AG}},
  volume = {16},
  number = {5},
  pages = {807},
  author = {Andrew Curtis and Robert Squires and Vanessa Rouzier and Jean Pape and Jayakrishnan Ajayakumar and Sandra Bempah and Meer Taifur Alam and Md. Alam and Mohammed Rashid and Afsar Ali and John Morris,  Jr},
  title = {Micro-Space Complexity and Context in the Space-Time Variation in Enteric Disease Risk for Three Informal Settlements of Port au Prince,  Haiti},
  journal = {International Journal of Environmental Research and Public Health}
}

@article{Chetty2019,
  doi = {10.1007/s10661-019-7308-4},
  url = {https://doi.org/10.1007/s10661-019-7308-4},
  year = {2019},
  month = feb,
  publisher = {Springer Science and Business Media {LLC}},
  volume = {191},
  number = {3},
  author = {Shaeen Chetty and Letitia Pillay},
  title = {Assessing the influence of human activities on river health: a case for two South African rivers with differing pollutant sources},
  journal = {Environmental Monitoring and Assessment}
}

@article{NekoeiMoghadam2019_2,
  doi = {10.1002/hpm.2755},
  url = {https://doi.org/10.1002/hpm.2755},
  year = {2019},
  month = feb,
  publisher = {Wiley},
  volume = {34},
  number = {2},
  author = {Mahmood Nekoei-Moghadam and Narges Heidari and Mohammadreza Amiresmaeili and Majid Heidarijamebozorgi},
  title = {Identifying the health problems of slum residents using social determinants of health: Kerman,  Iran},
  journal = {The International Journal of Health Planning and Management}
}

@article{Chanani2019,
  doi = {10.1111/mcn.12706},
  url = {https://doi.org/10.1111/mcn.12706},
  year = {2019},
  month = jan,
  publisher = {Wiley},
  volume = {15},
  pages = {e12706},
  author = {Sheila Chanani and Anagha Waingankar and Neena Shah More and Shanti Pantvaidya and Armida Fernandez and Anuja Jayaraman},
  title = {Effectiveness of {NGO}-government partnership to prevent and treat child wasting in urban India},
  journal = {Maternal {\&} Child Nutrition}
}

@article{Sutradhar2019,
  doi = {10.1186/s12886-019-1043-z},
  url = {https://doi.org/10.1186/s12886-019-1043-z},
  year = {2019},
  month = jan,
  publisher = {Springer Science and Business Media {LLC}},
  volume = {19},
  number = {1},
  author = {Ipsita Sutradhar and Priyanka Gayen and Mehedi Hasan and Rajat Das Gupta and Tapash Roy and Malabika Sarker},
  title = {Eye diseases: the neglected health condition among urban slum population of Dhaka,  Bangladesh},
  journal = {{BMC} Ophthalmology}
}

@article{Otsuka2019,
  doi = {10.4269/ajtmh.18-0063},
  url = {https://doi.org/10.4269/ajtmh.18-0063},
  year = {2019},
  month = mar,
  publisher = {American Society of Tropical Medicine and Hygiene},
  volume = {100},
  number = {3},
  pages = {727--732},
  author = {Yumiko Otsuka and Lina Agestika and  Widyarani and Neni Sintawardani and Taro Yamauchi},
  title = {Risk Factors for Undernutrition and Diarrhea Prevalence in an Urban Slum in Indonesia: Focus on Water,  Sanitation,  and Hygiene},
  journal = {The American Journal of Tropical Medicine and Hygiene}
}

@article{Carvalho2019,
  doi = {10.1016/j.actatropica.2019.01.020},
  url = {https://doi.org/10.1016/j.actatropica.2019.01.020},
  year = {2019},
  month = apr,
  publisher = {Elsevier {BV}},
  volume = {192},
  pages = {49--54},
  author = {Fabiana Rabe Carvalho and Thalia Medeiros and Renata Artimos de Oliveira Vianna and Guillermo Douglass-Jaimes and Priscila Conrado Guerra Nunes and Maria Dolores Salgado Quintans and Cintia Fernandes Souza and Silvia Maria Ba{\^{e}}ta Cavalcanti and Fl{\'{a}}via Barreto dos Santos and Solange Artimos de Oliveira and Claudete Aparecida Ara{\'{u}}jo Cardoso and Andrea Alice Silva},
  title = {Simultaneous circulation of arboviruses and other congenital infections in pregnant women in Rio de Janeiro,  Brazil},
  journal = {Acta Tropica}
}

@article{Gudda2019,
  doi = {10.1186/s12889-019-6403-3},
  url = {https://doi.org/10.1186/s12889-019-6403-3},
  year = {2019},
  month = jan,
  publisher = {Springer Science and Business Media {LLC}},
  volume = {19},
  number = {1},
  author = {Fredrick Owino Gudda and Wilkister Nyaora Moturi and Omondi Steve Oduor and Edward Wanee Muchiri and Jeroen Ensink},
  title = {Pit latrine fill-up rates: variation determinants and public health implications in informal settlements,  Nakuru-Kenya},
  journal = {{BMC} Public Health}
}

@article{DeVita2019,
  doi = {10.1186/s13052-019-0607-0},
  url = {https://doi.org/10.1186/s13052-019-0607-0},
  year = {2019},
  month = jan,
  publisher = {Springer Science and Business Media {LLC}},
  volume = {45},
  number = {1},
  author = {Maria Vittoria De Vita and Carlo Scolfaro and Bruna Santini and Antonella Lezo and Federico Gobbi and Dora Buonfrate and Elizabeth W. Kimani-Murage and Teresiah Macharia and Milka Wanjohi and Jacopo Mattia Rovarini and Gianfranco Morino},
  title = {Malnutrition,  morbidity and infection in the informal settlements of Nairobi,  Kenya: an epidemiological study},
  journal = {Italian Journal of Pediatrics}
}

@article{DeSallesDias2019,
  doi = {10.3390/ijerph16010154},
  url = {https://doi.org/10.3390/ijerph16010154},
  year = {2019},
  month = jan,
  publisher = {{MDPI} {AG}},
  volume = {16},
  number = {1},
  pages = {154},
  author = {Maria De Salles Dias and Am{\'{e}}lia De Lima Friche and Sueli Mingoti and D{\'{a}}rio Da Silva Costa and Amanda De Souza Andrade and Fernando Freire and Veneza De Oliveira and Waleska Teixeira Caiaffa},
  title = {Mortality from Homicides in Slums in the City of Belo Horizonte,  Brazil: An Evaluation of the Impact of a Re-Urbanization Project},
  journal = {International Journal of Environmental Research and Public Health}
}

@article{Masekameni2018,
  doi = {10.3390/ijerph16010095},
  url = {https://doi.org/10.3390/ijerph16010095},
  year = {2018},
  month = dec,
  publisher = {{MDPI} {AG}},
  volume = {16},
  number = {1},
  pages = {95},
  author = {Masilu Masekameni and Raeesa Moolla and Mary Gulumian and Derk Brouwer},
  title = {Risk Assessment of Benzene,  Toluene,  Ethyl Benzene,  and Xylene Concentrations from the Combustion of Coal in a Controlled Laboratory Environment},
  journal = {International Journal of Environmental Research and Public Health}
}

@article{Oliver2018,
  doi = {10.3390/ijerph16010040},
  url = {https://doi.org/10.3390/ijerph16010040},
  year = {2018},
  month = dec,
  publisher = {{MDPI} {AG}},
  volume = {16},
  number = {1},
  pages = {40},
  author = {Sofia Oliver and Jason Corburn and Helena Ribeiro},
  title = {Challenges Regarding Water Quality of Eutrophic Reservoirs in Urban Landscapes: A Mapping Literature Review},
  journal = {International Journal of Environmental Research and Public Health}
}

@article{Bhattacherjee2018,
  doi = {10.4103/ijph.ijph_397_17},
  url = {https://doi.org/10.4103/ijph.ijph_397_17},
  year = {2018},
  publisher = {Medknow},
  volume = {62},
  number = {4},
  pages = {253},
  author = {Sharmistha Bhattacherjee and Pallabi Dasgupta and Abhijit Mukherjee and Samir Dasgupta},
  title = {Vaccine hesitancy for childhood vaccinations in slum areas of Siliguri,  India},
  journal = {Indian Journal of Public Health}
}

@article{Kumar2018,
  doi = {10.1186/s12888-018-1953-y},
  url = {https://doi.org/10.1186/s12888-018-1953-y},
  year = {2018},
  month = dec,
  publisher = {Springer Science and Business Media {LLC}},
  volume = {18},
  number = {1},
  author = {Manasi Kumar and Beatrice Amugune and Beatrice Madeghe and Grace Nduku Wambua and Judith Osok and Anastasia Polkonikova-Wamoto and David Bukusi and Fred Were and Keng-Yen Huang},
  title = {Mechanisms associated with maternal adverse childhood experiences on offspring's mental health in Nairobi informal settlements: a mediational model testing approach},
  journal = {{BMC} Psychiatry}
}

@article{vanderKop2018_1,
  doi = {10.1002/jia2.25196},
  url = {https://doi.org/10.1002/jia2.25196},
  year = {2018},
  month = nov,
  publisher = {Wiley},
  volume = {21},
  number = {11},
  pages = {e25196},
  author = {Mia L van der Kop and Patrick I Nagide and Lehana Thabane and Lawrence Gelmon and Lennie B Kyomuhangi and Bonface Abunah and Anna Mia Ekstr\"{o}m and Richard T Lester},
  title = {Retention in clinic versus retention in care during the first year of {HIV} care in Nairobi,  Kenya: a prospective cohort study},
  journal = {Journal of the International {AIDS} Society}
}

@article{Mutai2018,
  doi = {10.1186/s12866-018-1332-3},
  url = {https://doi.org/10.1186/s12866-018-1332-3},
  year = {2018},
  month = nov,
  publisher = {Springer Science and Business Media {LLC}},
  volume = {18},
  number = {1},
  author = {Winnie C. Mutai and Anne W. T. Muigai and Peter Waiyaki and Samuel Kariuki},
  title = {Multi-drug resistant Salmonella enterica serovar Typhi isolates with reduced susceptibility to ciprofloxacin in Kenya},
  journal = {{BMC} Microbiology}
}

@article{Ssekamatte2018,
  doi = {10.1080/09603123.2018.1544610},
  url = {https://doi.org/10.1080/09603123.2018.1544610},
  year = {2018},
  month = nov,
  publisher = {Informa {UK} Limited},
  volume = {29},
  number = {4},
  pages = {359--370},
  author = {Tonny Ssekamatte and John Bosco Isunju and Bonny Enock Balugaba and Doreen Nakirya and Jimmy Osuret and Patience Mguni and Richard Mugambe and Bas van Vliet},
  title = {Opportunities and barriers to effective operation and maintenance of public toilets in informal settlements: perspectives from toilet operators in Kampala},
  journal = {International Journal of Environmental Health Research}
}

@article{Goudet2018,
  doi = {10.1371/journal.pone.0205688},
  url = {https://doi.org/10.1371/journal.pone.0205688},
  year = {2018},
  month = nov,
  publisher = {Public Library of Science ({PLoS})},
  volume = {13},
  number = {11},
  pages = {e0205688},
  author = {S. Goudet and A. Jayaraman and S. Chanani and D. Osrin and B. Devleesschauwer and B. Bogin and N. Madise and P. Griffiths},
  editor = {Vijayaprasad Gopichandran},
  title = {Cost effectiveness of a community based prevention and treatment of acute malnutrition programme in Mumbai slums,  India},
  journal = {{PLOS} {ONE}}
}

@article{Patel2018,
  doi = {10.1186/s12887-018-1308-3},
  url = {https://doi.org/10.1186/s12887-018-1308-3},
  year = {2018},
  month = oct,
  publisher = {Springer Science and Business Media {LLC}},
  volume = {18},
  number = {1},
  author = {Archana Patel and Priyanka Kuhite and Amrita Puranik and Samreen Sadaf Khan and Jitesh Borkar and Leena Dhande},
  title = {Effectiveness of weekly cell phone counselling calls and daily text messages to improve breastfeeding indicators},
  journal = {{BMC} Pediatrics}
}

@article{Owiti2018,
  doi = {10.11604/pamj.2018.30.86.15151},
  url = {https://doi.org/10.11604/pamj.2018.30.86.15151},
  year = {2018},
  publisher = {Pan African Medical Journal},
  volume = {30},
  author = {Angela Owiti and Julius Oyugi and Dirk Essink},
  title = {Utilization of Kenya's free maternal health services among women living in Kibera slums: a cross-sectional study},
  journal = {Pan African Medical Journal}
}

@article{VijayPanchang2018,
  doi = {10.1080/09603123.2018.1533530},
  url = {https://doi.org/10.1080/09603123.2018.1533530},
  year = {2018},
  month = oct,
  publisher = {Informa {UK} Limited},
  volume = {29},
  number = {2},
  pages = {194--208},
  author = {Sarita Vijay Panchang},
  title = {Demand for improved sanitation in an urban informal settlement in India: role of the local built environment},
  journal = {International Journal of Environmental Health Research}
}

@article{Kaur2018,
  doi = {10.1371/journal.pone.0203209},
  url = {https://doi.org/10.1371/journal.pone.0203209},
  year = {2018},
  month = oct,
  publisher = {Public Library of Science ({PLoS})},
  volume = {13},
  number = {10},
  pages = {e0203209},
  author = {Manmeet Kaur and Madhu Gupta and Vijin Pandara Purayil and Monica Rana and Venkatesan Chakrapani},
  editor = {Tiziana Leone},
  title = {Contribution of social factors to maternal deaths in urban India: Use of care pathway and delay models},
  journal = {{PLOS} {ONE}}
}

@article{Aseyo2018,
  doi = {10.1186/s12960-018-0318-4},
  url = {https://doi.org/10.1186/s12960-018-0318-4},
  year = {2018},
  month = oct,
  publisher = {Springer Science and Business Media {LLC}},
  volume = {16},
  number = {1},
  author = {Rose Evalyne Aseyo and Jane Mumma and Kerry Scott and Damaris Nelima and Emily Davis and Kelly K Baker and Oliver Cumming and Robert Dreibelbis},
  title = {Realities and experiences of community health volunteers as agents for behaviour change: evidence from an informal urban settlement in Kisumu,  Kenya},
  journal = {Human Resources for Health}
}

@article{Gibbs2018_1,
  doi = {10.1371/journal.pone.0204956},
  url = {https://doi.org/10.1371/journal.pone.0204956},
  year = {2018},
  month = oct,
  publisher = {Public Library of Science ({PLoS})},
  volume = {13},
  number = {10},
  pages = {e0204956},
  author = {Andrew Gibbs and Rachel Jewkes and Samantha Willan and Laura Washington},
  editor = {Jacobus P. van Wouwe},
  title = {Associations between poverty,  mental health and substance use,  gender power,  and intimate partner violence amongst young (18-30) women and men in urban informal settlements in South Africa: A cross-sectional study and structural equation model},
  journal = {{PLOS} {ONE}}
}

@article{Poli2018,
  doi = {10.1200/jgo.2016.008078},
  url = {https://doi.org/10.1200/jgo.2016.008078},
  year = {2018},
  month = dec,
  publisher = {American Society of Clinical Oncology ({ASCO})},
  number = {4},
  pages = {1--7},
  author = {Usha Rani Poli and Swarnalata Gowrishankar and Meenakshi Swain and Jose Jeronimo},
  title = {Triage of Women Testing Positive With the {careHPV} Test on Self-Collected Vaginal Samples for Cervical Cancer Screening in a Low-Resource Setting},
  journal = {Journal of Global Oncology}
}

@article{Chersich2018,
  doi = {10.3390/ijerph15091884},
  url = {https://doi.org/10.3390/ijerph15091884},
  year = {2018},
  month = aug,
  publisher = {{MDPI} {AG}},
  volume = {15},
  number = {9},
  pages = {1884},
  author = {Matthew Chersich and Caradee Wright and Francois Venter and Helen Rees and Fiona Scorgie and Barend Erasmus},
  title = {Impacts of Climate Change on Health and Wellbeing in South Africa},
  journal = {International Journal of Environmental Research and Public Health}
}

@article{Jeyashree2018,
  doi = {10.1016/j.srhc.2018.07.006},
  url = {https://doi.org/10.1016/j.srhc.2018.07.006},
  year = {2018},
  month = oct,
  publisher = {Elsevier {BV}},
  volume = {17},
  pages = {81--85},
  author = {Kathiresan Jeyashree and Soundappan Kathirvel and Khumukcham Trusty and Amarjeet Singh},
  title = {Socio-demographic factors affecting the choice of place of childbirth among migrant and native women {\textendash} A case control study from Chandigarh,  India},
  journal = {Sexual {\&} Reproductive Healthcare}
}

@article{Mumah2018,
  doi = {10.1111/sifp.12070},
  url = {https://doi.org/10.1111/sifp.12070},
  year = {2018},
  month = aug,
  publisher = {Wiley},
  volume = {49},
  number = {3},
  pages = {279--292},
  author = {Joyce N. Mumah and John B. Casterline and Kazuyo Machiyama and Marylene Wamukoya and Caroline W. Kabiru and John Cleland},
  title = {Method-Specific Attributes that Influence Choice of Future Contraception Among Married Women in Nairobi{\textquotesingle}s Informal Settlements},
  journal = {Studies in Family Planning}
}

@article{AriasOrozco2018,
  doi = {10.1371/journal.pone.0201305},
  url = {https://doi.org/10.1371/journal.pone.0201305},
  year = {2018},
  month = aug,
  publisher = {Public Library of Science ({PLoS})},
  volume = {13},
  number = {8},
  pages = {e0201305},
  author = {Patricia Arias-Orozco and Fernando B{\'{a}}stida-Gonz{\'{a}}lez and Lilian Cruz and Jacqueline Villatoro and Eduardo Espinoza and Paola Berenice Z{\'{a}}rate-Segura and Sergio Recuenco},
  editor = {Charles E. Rupprecht},
  title = {Spatiotemporal analysis of canine rabies in El Salvador: Violence and poverty as social factors of canine rabies},
  journal = {{PLOS} {ONE}}
}

@article{Korn2018,
  doi = {10.3390/ijerph15081751},
  url = {https://doi.org/10.3390/ijerph15081751},
  year = {2018},
  month = aug,
  publisher = {{MDPI} {AG}},
  volume = {15},
  number = {8},
  pages = {1751},
  author = {Abigail Korn and Susan M. Bolton and Benjamin Spencer and Jorge A. Alarcon and Leann Andrews and Joachim G. Voss},
  title = {Physical and Mental Health Impacts of Household Gardens in an Urban Slum in Lima,  Peru},
  journal = {International Journal of Environmental Research and Public Health}
}

@article{Baker2018,
  doi = {10.1021/acs.est.8b01528},
  url = {https://doi.org/10.1021/acs.est.8b01528},
  year = {2018},
  month = aug,
  publisher = {American Chemical Society ({ACS})},
  volume = {52},
  number = {18},
  pages = {10263--10274},
  author = {Kelly K. Baker and Reid Senesac and Daniel Sewell and Ananya Sen Gupta and Oliver Cumming and Jane Mumma},
  title = {Fecal Fingerprints of Enteric Pathogen Contamination in Public Environments of Kisumu,  Kenya,  Associated with Human Sanitation Conditions and Domestic Animals},
  journal = {Environmental Science {\&} Technology}
}

@article{Lawana2018,
  doi = {10.1186/s12889-018-5925-4},
  url = {https://doi.org/10.1186/s12889-018-5925-4},
  year = {2018},
  month = aug,
  publisher = {Springer Science and Business Media {LLC}},
  volume = {18},
  number = {1},
  author = {Nozuko Lawana and Frederik Booysen},
  title = {Decomposing socioeconomic inequalities in alcohol use by men living in South African urban informal settlements},
  journal = {{BMC} Public Health}
}

@article{PuglieseGarcia2018,
  doi = {10.1016/j.vaccine.2018.07.042},
  url = {https://doi.org/10.1016/j.vaccine.2018.07.042},
  year = {2018},
  month = sep,
  publisher = {Elsevier {BV}},
  volume = {36},
  number = {37},
  pages = {5617--5624},
  author = {Miguel Pugliese-Garcia and Leonard W. Heyerdahl and Chanda Mwamba and Sharon Nkwemu and Roma Chilengi and Rachel Demolis and Elise Guillermet and Anjali Sharma},
  title = {Factors influencing vaccine acceptance and hesitancy in three informal settlements in Lusaka,  Zambia},
  journal = {Vaccine}
}

@article{Atim2018,
  doi = {10.1186/s12903-018-0599-y},
  url = {https://doi.org/10.1186/s12903-018-0599-y},
  year = {2018},
  month = aug,
  publisher = {Springer Science and Business Media {LLC}},
  volume = {18},
  number = {1},
  author = {Fiona Atim and Teddy Nagaddya and Florence Nakaggwa and Mary Gorrethy N-Mboowa and Peter Kirabira and John Charles Okiria},
  title = {Agony resulting from cultural practices of canine bud extraction among children under five years in selected slums of Makindye: a cross sectional study},
  journal = {{BMC} Oral Health}
}

@article{Das2018_1,
  doi = {10.1136/bmjopen-2018-024101},
  url = {https://doi.org/10.1136/bmjopen-2018-024101},
  year = {2018},
  month = jul,
  publisher = {{BMJ}},
  volume = {8},
  number = {7},
  pages = {e024101},
  author = {Mahua Das and Helen Elsey and Riffat Ara Shawon and Joseph Hicks and J Ferdoush and Rumana Huque and Fariza Fieroze and Shammi Nasreen and Hilary Wallace and Saidur R Mashreky},
  title = {Protocol to develop sustainable day care for children aged 1{\textendash}4 years in disadvantaged urban communities in Dhaka,  Bangladesh},
  journal = {{BMJ} Open}
}

@article{Luby2018,
  doi = {10.1093/infdis/jiy324},
  url = {https://doi.org/10.1093/infdis/jiy324},
  year = {2018},
  month = jul,
  publisher = {Oxford University Press ({OUP})},
  volume = {218},
  number = {suppl{\_}4},
  pages = {S250--S254},
  author = {Stephen P Luby},
  title = {Urban Slums: A Supportive Ecosystem for {TyphoidalSalmonellae}},
  journal = {The Journal of Infectious Diseases}
}

@article{Oyugi2018,
  doi = {10.1186/s12884-018-1940-9},
  url = {https://doi.org/10.1186/s12884-018-1940-9},
  year = {2018},
  month = jul,
  publisher = {Springer Science and Business Media {LLC}},
  volume = {18},
  number = {1},
  author = {Boniface Oyugi and Urbanus Kioko and Stephen Mbugua Kaboro and Clarice Okumu and Sarah Ogola-Munene and Shaminder Kalsi and Simon Thiani and Shadrack Gikonyo and Julius Korir and Billy Baltazar and Moses Ranji},
  title = {A facility-based study of women' satisfaction and perceived quality of reproductive and maternal health services in the Kenya output-based approach voucher program},
  journal = {{BMC} Pregnancy and Childbirth}
}

@article{Rani2018,
  doi = {10.3390/ijerph15081585},
  url = {https://doi.org/10.3390/ijerph15081585},
  year = {2018},
  month = jul,
  publisher = {{MDPI} {AG}},
  volume = {15},
  number = {8},
  pages = {1585},
  author = {Divya Rani and Jitendra Singh and Dilaram Acharya and Rajan Paudel and Kwan Lee and Shri Singh},
  title = {Household Food Insecurity and Mental Health Among Teenage Girls Living in Urban Slums in Varanasi,  India: A Cross-Sectional Study},
  journal = {International Journal of Environmental Research and Public Health}
}

@article{Sieber2018,
  doi = {10.1016/j.envpol.2018.06.007},
  url = {https://doi.org/10.1016/j.envpol.2018.06.007},
  year = {2018},
  month = oct,
  publisher = {Elsevier {BV}},
  volume = {241},
  pages = {1056--1062},
  author = {Chlo{\'{e}} Sieber and Martina S. Ragettli and Mark Brink and Toyib Olaniyan and Roslyn Baatjies and Apolline Saucy and Danielle Vienneau and Nicole Probst-Hensch and Mohamed Aqiel Dalvie and Martin R\"{o}\"{o}sli},
  title = {Comparison of sensitivity and annoyance to road traffic and community noise between a South African and a Swiss population sample},
  journal = {Environmental Pollution}
}

@article{Winter2018,
  doi = {10.1080/09603123.2018.1497778},
  url = {https://doi.org/10.1080/09603123.2018.1497778},
  year = {2018},
  month = jul,
  publisher = {Informa {UK} Limited},
  volume = {28},
  number = {6},
  pages = {609--625},
  author = {Samantha Winter and Francis Barchi and Millicent Ningoma Dzombo},
  title = {Drivers of women's sanitation practices in informal settlements in sub-Saharan Africa: a qualitative study in Mathare Valley,  Kenya},
  journal = {International Journal of Environmental Health Research}
}

@article{Samuel2018,
  doi = {10.1111/scd.12315},
  url = {https://doi.org/10.1111/scd.12315},
  year = {2018},
  month = jul,
  publisher = {Wiley},
  volume = {38},
  number = {5},
  pages = {307--312},
  author = {Srinivasan Raj Samuel and Viknesan Muragaboopathy and Snehal Patil},
  title = {Transgender {HIV} status,  self-perceived dental care barriers,  and residents' stigma,  willingness to treat them in a community dental outreach program: Cross-sectional study},
  journal = {Special Care in Dentistry}
}

@article{Asiki2018,
  doi = {10.1080/16549716.2018.1470738},
  url = {https://doi.org/10.1080/16549716.2018.1470738},
  year = {2018},
  month = jul,
  publisher = {Informa {UK} Limited},
  volume = {11},
  number = {sup2},
  pages = {1470738},
  author = {Gershim Asiki and Shukri F. Mohamed and David Wambui and Caroline Wainana and Stella Muthuri and Mich{\`{e}}le Ramsay and Catherine Kyobutungi},
  title = {Sociodemographic and behavioural factors associated with body mass index among men and women in Nairobi slums: {AWI}-Gen Project},
  journal = {Global Health Action}
}

@article{ernauskas2018,
  doi = {10.1186/s12913-018-3264-x},
  url = {https://doi.org/10.1186/s12913-018-3264-x},
  year = {2018},
  month = jun,
  publisher = {Springer Science and Business Media {LLC}},
  volume = {18},
  number = {1},
  author = {Vilius {\v{C}}ernauskas and Federica Angeli and Anand Kumar Jaiswal and Milena Pavlova},
  title = {Underlying determinants of health provider choice in urban slums: results from a discrete choice experiment in Ahmedabad,  India},
  journal = {{BMC} Health Services Research}
}

@article{Naved2018_1,
  doi = {10.1371/journal.pone.0198926},
  url = {https://doi.org/10.1371/journal.pone.0198926},
  year = {2018},
  month = jun,
  publisher = {Public Library of Science ({PLoS})},
  volume = {13},
  number = {6},
  pages = {e0198926},
  author = {Ruchira Tabassum Naved and Mahfuz Al Mamun and Sanjida Akhter Mourin and Kausar Parvin},
  editor = {Andrew R. Dalby},
  title = {A cluster randomized controlled trial to assess the impact of {SAFE} on spousal violence against women and girls in slums of Dhaka,  Bangladesh},
  journal = {{PLOS} {ONE}}
}

@article{Swahn2018,
  doi = {10.3390/ijerph15061061},
  url = {https://doi.org/10.3390/ijerph15061061},
  year = {2018},
  month = may,
  publisher = {{MDPI} {AG}},
  volume = {15},
  number = {6},
  pages = {1061},
  author = {Monica Swahn and Rachel Culbreth and Nazarius Tumwesigye and Volkan Topalli and Eric Wright and Rogers Kasirye},
  title = {Problem Drinking,  Alcohol-Related Violence,  and Homelessness among Youth Living in the Slums of Kampala,  Uganda},
  journal = {International Journal of Environmental Research and Public Health}
}

@article{Ziraba2018,
  doi = {10.1371/journal.pone.0197479},
  url = {https://doi.org/10.1371/journal.pone.0197479},
  year = {2018},
  month = may,
  publisher = {Public Library of Science ({PLoS})},
  volume = {13},
  number = {5},
  pages = {e0197479},
  author = {Abdhalah Ziraba and Benedict Orindi and Sheru Muuo and Sian Floyd and Isolde J. Birdthistle and Joyce Mumah and Jane Osindo and Pauline Njoroge and Caroline W. Kabiru},
  editor = {Michel Carael},
  title = {Understanding {HIV} risks among adolescent girls and young women in informal settlements of Nairobi,  Kenya: Lessons for {DREAMS}},
  journal = {{PLOS} {ONE}}
}

@article{Kusuma2018,
  doi = {10.1016/j.srhc.2018.04.004},
  url = {https://doi.org/10.1016/j.srhc.2018.04.004},
  year = {2018},
  month = jun,
  publisher = {Elsevier {BV}},
  volume = {16},
  pages = {160--166},
  author = {Yadlapalli Sriparvati Kusuma and Sonia Kaushal and Rishi Garg and Bontha Veerraju Babu},
  title = {Birth preparedness and determinants of birth place among migrants living in slums and slum-like pockets in Delhi,  India},
  journal = {Sexual {\&} Reproductive Healthcare}
}

@article{Dutta2018,
  doi = {10.1371/journal.pone.0196067},
  url = {https://doi.org/10.1371/journal.pone.0196067},
  year = {2018},
  month = may,
  publisher = {Public Library of Science ({PLoS})},
  volume = {13},
  number = {5},
  pages = {e0196067},
  author = {Ambarish Dutta and Sarthak Pattanaik and Rajendra Choudhury and Pritish Nanda and Suvanand Sahu and Rajendra Panigrahi and Bijaya K. Padhi and Krushna Chandra Sahoo and P. R. Mishra and Pinaki Panigrahi and Daisy Lekharu and Robert H. Stevens},
  editor = {Leonardo Martinez},
  title = {Impact of involvement of non-formal health providers on {TB} case notification among migrant slum-dwelling populations in Odisha,  India},
  journal = {{PLOS} {ONE}}
}

@article{Kalokhe2018_1,
  doi = {10.1371/journal.pone.0197303},
  url = {https://doi.org/10.1371/journal.pone.0197303},
  year = {2018},
  month = may,
  publisher = {Public Library of Science ({PLoS})},
  volume = {13},
  number = {5},
  pages = {e0197303},
  author = {Ameeta S. Kalokhe and Sandhya R. Iyer and Keshav Gadhe and Tuman Katendra and Anuradha Paranjape and Carlos del Rio and Rob Stephenson and Seema Sahay},
  editor = {Andrew R. Dalby},
  title = {Correlates of domestic violence perpetration reporting among recently-married men residing in slums in Pune,  India},
  journal = {{PLOS} {ONE}}
}

@article{Machiyama2018,
  doi = {10.1186/s12978-018-0514-7},
  url = {https://doi.org/10.1186/s12978-018-0514-7},
  year = {2018},
  month = may,
  publisher = {Springer Science and Business Media {LLC}},
  volume = {15},
  number = {1},
  author = {Kazuyo Machiyama and Fauzia Akhter Huda and Faisal Ahmmed and George Odwe and Francis Obare and Joyce N. Mumah and Marylene Wamukoya and John B. Casterline and John Cleland},
  title = {Women's attitudes and beliefs towards specific contraceptive methods in Bangladesh and Kenya},
  journal = {Reproductive Health}
}

@article{Aleemi2018,
  doi = {10.1177/1010539518772132},
  url = {https://doi.org/10.1177/1010539518772132},
  year = {2018},
  month = may,
  publisher = {{SAGE} Publications},
  volume = {30},
  number = {5},
  pages = {479--490},
  author = {Abdur Rahman Aleemi and Hina Khaliqui and Asima Faisal},
  title = {Challenges and Patterns of Seeking Primary Health Care in Slums of Karachi: A Disaster Lurking in Urban Shadows},
  journal = {Asia Pacific Journal of Public Health}
}

@article{Goldstein2018,
  doi = {10.1542/peds.2017-3651},
  url = {https://doi.org/10.1542/peds.2017-3651},
  year = {2018},
  month = apr,
  publisher = {American Academy of Pediatrics ({AAP})},
  volume = {141},
  number = {5},
  pages = {e20173651},
  author = {Richard D. Goldstein and Ruth I. Lederman and Wendy G. Lichtenthal and Sue E. Morris and Melanie Human and Amy J. Elliott and Deb Tobacco and Jyoti Angal and Hein Odendaal and Hannah C. Kinney and Holly G. Prigerson and},
  title = {The Grief of Mothers After the Sudden Unexpected Death of Their Infants},
  journal = {Pediatrics}
}

@article{Aylln2018,
  doi = {10.1371/journal.pone.0195014},
  url = {https://doi.org/10.1371/journal.pone.0195014},
  year = {2018},
  month = apr,
  publisher = {Public Library of Science ({PLoS})},
  volume = {13},
  number = {4},
  pages = {e0195014},
  author = {Tania Ayll{\'{o}}n and Daniel Cardoso Portela C{\^{a}}mara and Fernanda Cristina Morone and Larissa da Silva Gon{\c{c}}alves and F{\'{a}}bio Saito Monteiro de Barros and Patr{\'{\i}}cia Brasil and Marilia S{\'{a}} Carvalho and Nildimar Alves Hon{\'{o}}rio},
  editor = {Amy C. Morrison},
  title = {Dispersion and oviposition of Aedes albopictus in a Brazilian slum: Initial evidence of Asian tiger mosquito domiciliation in urban environments},
  journal = {{PLOS} {ONE}}
}

@article{Ara2018,
  doi = {10.1111/mcn.12605},
  url = {https://doi.org/10.1111/mcn.12605},
  year = {2018},
  month = apr,
  publisher = {Wiley},
  volume = {14},
  number = {3},
  author = {Gulshan Ara and Mansura Khanam and Nowshin Papri and Baitun Nahar and Md Ahshanul Haque and Iqbal Kabir and Michael J. Dibley},
  title = {Peer counselling improves breastfeeding practices: A cluster randomized controlled trial in urban Bangladesh},
  journal = {Maternal {\&} Child Nutrition}
}

@article{Gibbs2018_2,
  doi = {10.1371/journal.pone.0194885},
  url = {https://doi.org/10.1371/journal.pone.0194885},
  year = {2018},
  month = apr,
  publisher = {Public Library of Science ({PLoS})},
  volume = {13},
  number = {4},
  pages = {e0194885},
  author = {Andrew Gibbs and Kristin Dunkle and Rachel Jewkes},
  editor = {Soraya Seedat},
  title = {Emotional and economic intimate partner violence as key drivers of depression and suicidal ideation: A cross-sectional study among young women in informal settlements in South Africa},
  journal = {{PLOS} {ONE}}
}

@article{Singh2018,
  doi = {10.1016/j.ypmed.2018.04.002},
  url = {https://doi.org/10.1016/j.ypmed.2018.04.002},
  year = {2018},
  month = jul,
  publisher = {Elsevier {BV}},
  volume = {112},
  pages = {54--60},
  author = {Sanjeev Singh and Damodar Sahu and Ashish Agrawal and Meeta Dhaval Vashi},
  title = {Ensuring childhood vaccination among slums dwellers under the National Immunization Program in India - Challenges and opportunities},
  journal = {Preventive Medicine}
}

@article{Gibbs2018_3,
  doi = {10.1371/journal.pone.0195369},
  url = {https://doi.org/10.1371/journal.pone.0195369},
  year = {2018},
  month = apr,
  publisher = {Public Library of Science ({PLoS})},
  volume = {13},
  number = {4},
  pages = {e0195369},
  author = {Andrew Gibbs and Kristin Dunkle and Laura Washington and Samantha Willan and Nwabisa Shai and Rachel Jewkes},
  editor = {Soraya Seedat},
  title = {Childhood traumas as a risk factor for {HIV}-risk behaviours amongst young women and men living in urban informal settlements in South Africa: A cross-sectional study},
  journal = {{PLOS} {ONE}}
}

@article{Schneider2018,
  doi = {10.1371/journal.pntd.0006415},
  url = {https://doi.org/10.1371/journal.pntd.0006415},
  year = {2018},
  month = apr,
  publisher = {Public Library of Science ({PLoS})},
  volume = {12},
  number = {4},
  pages = {e0006415},
  author = {Andrew G. Schneider and Arnau Casanovas-Massana and Kathryn P. Hacker and Elsio A. Wunder and Mike Begon and Mitermayer G. Reis and James E. Childs and Federico Costa and Janet C. Lindow and Albert I. Ko},
  editor = {Melissa J. Caimano},
  title = {Quantification of pathogenic Leptospira in the soils of a Brazilian urban slum},
  journal = {{PLOS} Neglected Tropical Diseases}
}

@article{Musoke2018,
  doi = {10.1155/2018/3710120},
  url = {https://doi.org/10.1155/2018/3710120},
  year = {2018},
  publisher = {Hindawi Limited},
  volume = {2018},
  pages = {1--9},
  author = {David Musoke and Rawlance Ndejjo and Abdullah Ali Halage and Simon Kasasa and John C. Ssempebwa and David O. Carpenter},
  title = {Drinking Water Supply,  Sanitation,  and Hygiene Promotion Interventions in Two Slum Communities in Central Uganda},
  journal = {Journal of Environmental and Public Health}
}

@article{Chanani2018,
  doi = {10.1371/journal.pone.0195619},
  url = {https://doi.org/10.1371/journal.pone.0195619},
  year = {2018},
  month = apr,
  publisher = {Public Library of Science ({PLoS})},
  volume = {13},
  number = {4},
  pages = {e0195619},
  author = {Sheila Chanani and Anagha Waingankar and Neena Shah More and Shanti Pantvaidya and Armida Fernandez and Anuja Jayaraman},
  editor = {Marly Augusto Cardoso},
  title = {Participation of pregnant women in a community-based nutrition program in Mumbai{\textquotesingle}s informal settlements: Effect on exclusive breastfeeding practices},
  journal = {{PLOS} {ONE}}
}

@article{Helgegren2018,
  doi = {10.1371/journal.pone.0193613},
  url = {https://doi.org/10.1371/journal.pone.0193613},
  year = {2018},
  month = apr,
  publisher = {Public Library of Science ({PLoS})},
  volume = {13},
  number = {4},
  pages = {e0193613},
  author = {Ida Helgegren and Sebastien Rauch and Claudia Cossio and Graciela Landaeta and Jennifer McConville},
  editor = {Robert Dreibelbis},
  title = {Importance of triggers and veto-barriers for the implementation of sanitation in informal peri-urban settlements {\textendash} The case of Cochabamba,  Bolivia},
  journal = {{PLOS} {ONE}}
}

@article{Makadzange2018,
  doi = {10.1007/s11524-018-0241-y},
  url = {https://doi.org/10.1007/s11524-018-0241-y},
  year = {2018},
  month = apr,
  publisher = {Springer Science and Business Media {LLC}},
  volume = {95},
  number = {5},
  pages = {672--681},
  author = {Kevin Makadzange and Zamahlubi Radebe and Nokuthula Maseko and Voyivoyi Lukhele and Sabelo Masuku and Gciniwe Fakudze and Tigest Ketsela Mengestu and Amit Prasad},
  title = {Implementation of Urban Health Equity Assessment and Response Tool: a Case of Matsapha,  Swaziland},
  journal = {Journal of Urban Health}
}

@article{Kalokhe2018_2,
  doi = {10.1371/journal.pone.0195152},
  url = {https://doi.org/10.1371/journal.pone.0195152},
  year = {2018},
  month = apr,
  publisher = {Public Library of Science ({PLoS})},
  volume = {13},
  number = {4},
  pages = {e0195152},
  author = {Ameeta S. Kalokhe and Sandhya R. Iyer and Ambika R. Kolhe and Sampada Dhayarkar and Anuradha Paranjape and Carlos del Rio and Rob Stephenson and Seema Sahay},
  editor = {Andrew R. Dalby},
  title = {Correlates of domestic violence experience among recently-married women residing in slums in Pune,  India},
  journal = {{PLOS} {ONE}}
}

@article{ShahMore2018,
  doi = {10.9745/ghsp-d-17-00182},
  url = {https://doi.org/10.9745/ghsp-d-17-00182},
  year = {2018},
  month = mar,
  publisher = {Johns Hopkins School Bloomberg School of Public Health,  Center for Communication Programs},
  volume = {6},
  number = {1},
  pages = {103--127},
  author = {Neena Shah More and Anagha Waingankar and Sudha Ramani and Sheila Chanani and Vanessa D{\textquotesingle}Souza and Shanti Pantvaidya and Armida Fernandez and Anuja Jayaraman},
  title = {Community-Based Management of Acute Malnutrition to Reduce Wasting in Urban Informal Settlements of Mumbai,  India: A Mixed-Methods Evaluation},
  journal = {Global Health: Science and Practice}
}

@article{Lumagbas2018,
  doi = {10.1080/16549716.2018.1438840},
  url = {https://doi.org/10.1080/16549716.2018.1438840},
  year = {2018},
  month = jan,
  publisher = {Informa {UK} Limited},
  volume = {11},
  number = {1},
  pages = {1438840},
  author = {Lily Beth Lumagbas and Harry Laurence Selby Coleman and Joske Bunders and Antoine Pariente and Anne Belonje and Tjard de Cock Buning},
  title = {Non-communicable diseases in Indian slums: re-framing the Social Determinants of Health},
  journal = {Global Health Action}
}

@article{Sarin2018,
  doi = {10.1016/j.ijtb.2017.08.007},
  url = {https://doi.org/10.1016/j.ijtb.2017.08.007},
  year = {2018},
  month = apr,
  publisher = {Elsevier {BV}},
  volume = {65},
  number = {2},
  pages = {130--134},
  author = {Rohit Sarin and Vikram Vohra and U.K. Khalid and Prem Prakash Sharma and Vineet Chadha and M.A. Sharada},
  title = {Prevalence of pulmonary tuberculosis among adults in selected slums of Delhi city},
  journal = {Indian Journal of Tuberculosis}
}

@article{Harada2018,
  doi = {10.1111/lam.12878},
  url = {https://doi.org/10.1111/lam.12878},
  year = {2018},
  month = apr,
  publisher = {Wiley},
  volume = {66},
  number = {6},
  pages = {542--548},
  author = {H. Harada and Y. Fujimori and R. Gomi and Md.N. Ahsan and S. Fujii and A. Sakai and T. Matsuda},
  title = {Pathotyping of Escherichia coli
		 isolated from community toilet wastewater and stored drinking water in a slum in Bangladesh},
  journal = {Letters in Applied Microbiology}
}

@article{Fatima2018,
  doi = {10.1007/s10661-018-6605-7},
  url = {https://doi.org/10.1007/s10661-018-6605-7},
  year = {2018},
  month = mar,
  publisher = {Springer Science and Business Media {LLC}},
  volume = {190},
  number = {4},
  author = {Syeda Hira Fatima and Farrah Zaidi and Muhammad Adnan and Asad Ali and Qaiser Jamal and Muhammad Khisroon},
  title = {Rat-bites of an epidemic proportion in Peshawar vale$\mathsemicolon$ a {GIS} based approach in risk assessment},
  journal = {Environmental Monitoring and Assessment}
}

@article{Richter2018,
  doi = {10.1002/cad.20232},
  url = {https://doi.org/10.1002/cad.20232},
  year = {2018},
  month = mar,
  publisher = {Wiley},
  volume = {2018},
  number = {159},
  pages = {13--26},
  author = {Linda M. Richter and Stephen J. Lye and Kerrie Proulx},
  title = {Nurturing Care for Young Children under Conditions of Fragility and Conflict},
  journal = {New Directions for Child and Adolescent Development}
}

@article{Silva2019,
  doi = {10.1016/j.jped.2018.01.004},
  url = {https://doi.org/10.1016/j.jped.2018.01.004},
  year = {2019},
  month = may,
  publisher = {Elsevier {BV}},
  volume = {95},
  number = {3},
  pages = {298--305},
  author = {Vera A.A.L. Silva and Maria F.C. Caminha and Suzana L. Silva and Vilneide M.S.B.D. Serva and Pedro T.A.C.C. Azevedo and Malaquias Batista Filho},
  title = {Maternal breastfeeding: indicators and factors associated with exclusive breastfeeding in a subnormal urban cluster assisted by the Family Health Strategy},
  journal = {Jornal de Pediatria}
}

@article{Hunter2018,
  doi = {10.1016/j.socscimed.2018.03.004},
  url = {https://doi.org/10.1016/j.socscimed.2018.03.004},
  year = {2018},
  month = apr,
  publisher = {Elsevier {BV}},
  volume = {202},
  pages = {128--135},
  author = {Benjamin M. Hunter},
  title = {Brokerage in commercialised healthcare systems: A conceptual framework and empirical evidence from Uttar Pradesh},
  journal = {Social Science {\&} Medicine}
}

@article{Kamau2018,
  doi = {10.1353/hpu.2018.0022},
  url = {https://doi.org/10.1353/hpu.2018.0022},
  year = {2018},
  publisher = {Project Muse},
  volume = {29},
  number = {1},
  pages = {321--336},
  author = {Njoroge Kamau and Haron Njiru},
  title = {Water,  Sanitation and Hygiene Situation in Kenya{\textquotesingle}s Urban Slums},
  journal = {Journal of Health Care for the Poor and Underserved}
}

@article{Abdi2018,
  doi = {10.1186/s12889-018-5194-2},
  url = {https://doi.org/10.1186/s12889-018-5194-2},
  year = {2018},
  month = mar,
  publisher = {Springer Science and Business Media {LLC}},
  volume = {18},
  number = {1},
  author = {Sarah Abdi and Avanti Wadugodapitiya and Sandra Bedaf and Carolin Elizabeth George and Gift Norman and Mark Hawley and Luc de Witte},
  title = {Identification of priority health conditions for field-based screening in urban slums in Bangalore,  India},
  journal = {{BMC} Public Health}
}

@article{2018,
  doi = {10.1007/s12098-017-2550-7},
  url = {https://doi.org/10.1007/s12098-017-2550-7},
  year = {2018},
  month = feb,
  publisher = {Springer Science and Business Media {LLC}},
  volume = {85},
  number = {11},
  pages = {941--947},
  title = {Normative Data for Thyroid Stimulating Hormone for Screening of Congenital Hypothyroidism},
  journal = {The Indian Journal of Pediatrics}
}

@article{Mostafa2018,
  doi = {10.1111/apa.14281},
  url = {https://doi.org/10.1111/apa.14281},
  year = {2018},
  month = apr,
  publisher = {Wiley},
  volume = {107},
  number = {7},
  pages = {1230--1239},
  author = {Ishita Mostafa and Nurun Nahar Naila and Mustafa Mahfuz and Manoj Roy and Abu S.G. Faruque and Tahmeed Ahmed},
  title = {Children living in the slums of Bangladesh face risks from unsafe food and~water and stunted growth is common},
  journal = {Acta Paediatrica}
}

@article{Das2018_2,
  doi = {10.1186/s12939-018-0738-8},
  url = {https://doi.org/10.1186/s12939-018-0738-8},
  year = {2018},
  month = feb,
  publisher = {Springer Science and Business Media {LLC}},
  volume = {17},
  number = {1},
  author = {Moumita Das and Federica Angeli and Anja J. S. M. Krumeich and Onno C. P. van Schayck},
  title = {The gendered experience with respect to health-seeking behaviour in an urban slum of Kolkata,  India},
  journal = {International Journal for Equity in Health}
}

@article{Wadhwani2018,
  doi = {10.1111/tmi.13039},
  url = {https://doi.org/10.1111/tmi.13039},
  year = {2018},
  month = mar,
  publisher = {Wiley},
  volume = {23},
  number = {4},
  pages = {405--414},
  author = {Meenakshi Wadhwani and Praveen Vashist and Suraj Senjam Singh and Noopur Gupta and Sumit Malhotra and Aparna Gupta and Pallavi Shukla and Amit Bhardwaj and Vivek Gupta},
  title = {Diabetic retinopathy screening programme utilising non-mydriatic fundus imaging in slum populations of New Delhi,  India},
  journal = {Tropical Medicine {\&} International Health}
}

@article{Culbreth2018,
  doi = {10.3390/ijerph15020298},
  url = {https://doi.org/10.3390/ijerph15020298},
  year = {2018},
  month = feb,
  publisher = {{MDPI} {AG}},
  volume = {15},
  number = {2},
  pages = {298},
  author = {Rachel Culbreth and Monica Swahn and David Ndetei and Lynnette Ametewee and Rogers Kasirye},
  title = {Suicidal Ideation among Youth Living in the Slums of Kampala,  Uganda},
  journal = {International Journal of Environmental Research and Public Health}
}

@article{Forson2018,
  doi = {10.1371/journal.pone.0192303},
  url = {https://doi.org/10.1371/journal.pone.0192303},
  year = {2018},
  month = feb,
  publisher = {Public Library of Science ({PLoS})},
  volume = {13},
  number = {2},
  pages = {e0192303},
  author = {Akua Obeng Forson and Isaac Arthur and Patrick F. Ayeh-Kumi},
  editor = {Sanjai Kumar},
  title = {The role of family size,  employment and education of parents in the prevalence of intestinal parasitic infections in school children in Accra},
  journal = {{PLOS} {ONE}}
}

@article{Kimemia2018,
  doi = {10.1016/j.burns.2017.11.006},
  url = {https://doi.org/10.1016/j.burns.2017.11.006},
  year = {2018},
  month = jun,
  publisher = {Elsevier {BV}},
  volume = {44},
  number = {4},
  pages = {969--979},
  author = {David Kimemia and Ashley van Niekerk and Rajen Govender and Mohamed Seedat},
  title = {Burns and fires in South Africa's informal settlements: Have approved kerosene stoves improved safety?},
  journal = {Burns}
}

@article{Islam2018,
  doi = {10.1186/s12889-018-5101-x},
  url = {https://doi.org/10.1186/s12889-018-5101-x},
  year = {2018},
  month = jan,
  publisher = {Springer Science and Business Media {LLC}},
  volume = {18},
  number = {1},
  author = {M. Munirul Islam and Kazi Istiaque Sanin and Mustafa Mahfuz and A. M. Shamsir Ahmed and Dinesh Mondal and Rashidul Haque and Tahmeed Ahmed},
  title = {Risk factors of stunting among children living in an urban slum of Bangladesh: findings of a prospective cohort study},
  journal = {{BMC} Public Health}
}

@article{Jayaweera2018,
  doi = {10.1371/journal.pone.0191412},
  url = {https://doi.org/10.1371/journal.pone.0191412},
  year = {2018},
  month = jan,
  publisher = {Public Library of Science ({PLoS})},
  volume = {13},
  number = {1},
  pages = {e0191412},
  author = {Ruvani T. Jayaweera and Felistah Mbithe Ngui and Kelli Stidham Hall and Caitlin Gerdts},
  editor = {Ganesh Dangal},
  title = {Women's experiences with unplanned pregnancy and abortion in Kenya: A qualitative study},
  journal = {{PLOS} {ONE}}
}

@article{vanderKop2018_2,
  doi = {10.1016/s2468-2667(17)30239-6},
  url = {https://doi.org/10.1016/s2468-2667(17)30239-6},
  year = {2018},
  month = mar,
  publisher = {Elsevier {BV}},
  volume = {3},
  number = {3},
  pages = {e143--e152},
  author = {Mia Liisa van der Kop and Samuel Muhula and Patrick I Nagide and Lehana Thabane and Lawrence Gelmon and Patricia Opondo Awiti and Bonface Abunah and Lennie Bazira Kyomuhangi and Matthew A Budd and Carlo Marra and Anik Patel and Sarah Karanja and David I Ojakaa and Edward J Mills and Anna Mia Ekstr\"{o}m and Richard Todd Lester},
  title = {Effect of an interactive text-messaging service on patient retention during the first year of {HIV} care in Kenya ({WelTel} Retain): an open-label,  randomised parallel-group study},
  journal = {The Lancet Public Health}
}

@article{Adiga2018,
  doi = {10.1136/bmjopen-2017-017353},
  url = {https://doi.org/10.1136/bmjopen-2017-017353},
  year = {2018},
  month = jan,
  publisher = {{BMJ}},
  volume = {8},
  number = {1},
  pages = {e017353},
  author = {Abhijin Adiga and Shuyu Chu and Stephen Eubank and Christopher J Kuhlman and Bryan Lewis and Achla Marathe and Madhav Marathe and Eric K Nordberg and Samarth Swarup and Anil Vullikanti and Mandy L Wilson},
  title = {Disparities in spread and control of influenza in slums of Delhi: findings from an agent-based modelling study},
  journal = {{BMJ} Open}
}

@article{Sushama2018,
  doi = {10.1080/16549716.2017.1421342},
  url = {https://doi.org/10.1080/16549716.2017.1421342},
  year = {2018},
  month = jan,
  publisher = {Informa {UK} Limited},
  volume = {11},
  number = {1},
  pages = {1421342},
  author = {Preeti Sushama and Cristian Ghergu and Agnes Meershoek and Luc P. de Witte and Onno C. P. van Schayck and Anja Krumeich},
  title = {Dark clouds in co-creation,  and their silver linings},
  journal = {Global Health Action}
}

@article{Lungu2018,
  doi = {10.1371/journal.pone.0189940},
  url = {https://doi.org/10.1371/journal.pone.0189940},
  year = {2018},
  month = jan,
  publisher = {Public Library of Science ({PLoS})},
  volume = {13},
  number = {1},
  pages = {e0189940},
  author = {Edgar Arnold Lungu and Amarech Guda Obse and Catherine Darker and Regien Biesma},
  editor = {Paul Pronyk},
  title = {What influences where they seek care? Caregivers' preferences for under-five child healthcare services in urban slums of Malawi: A discrete choice experiment},
  journal = {{PLOS} {ONE}}
}

@article{Macharia2018,
  doi = {10.1017/s2040174417001064},
  url = {https://doi.org/10.1017/s2040174417001064},
  year = {2018},
  month = jan,
  publisher = {Cambridge University Press ({CUP})},
  volume = {9},
  number = {1},
  pages = {20--29},
  author = {T. N. Macharia and S. Ochola and M. K. Mutua and E. W. Kimani-Murage},
  title = {Association between household food security and infant feeding practices in urban informal settlements in Nairobi,  Kenya},
  journal = {Journal of Developmental Origins of Health and Disease}
}

@article{Das2018_3,
  doi = {10.1186/s12914-018-0142-x},
  url = {https://doi.org/10.1186/s12914-018-0142-x},
  year = {2018},
  month = jan,
  publisher = {Springer Science and Business Media {LLC}},
  volume = {18},
  number = {1},
  author = {Moumita Das and Federica Angeli and Anja J. S. M. Krumeich and Onno C. P. van Schayck},
  title = {Patterns of illness disclosure among Indian slum dwellers: a qualitative study},
  journal = {{BMC} International Health and Human Rights}
}

@article{KimaniMurage2017,
  doi = {10.1186/s12992-017-0314-9},
  url = {https://doi.org/10.1186/s12992-017-0314-9},
  year = {2017},
  month = dec,
  publisher = {Springer Science and Business Media {LLC}},
  volume = {13},
  number = {1},
  author = {Elizabeth W. Kimani-Murage and Paula L. Griffiths and Frederick Murunga Wekesah and Milka Wanjohi and Nelson Muhia and Peter Muriuki and Thaddaeus Egondi and Catherine Kyobutungi and Alex C. Ezeh and Stephen T. McGarvey and Rachel N. Musoke and Shane A. Norris and Nyovani J. Madise},
  title = {Effectiveness of home-based nutritional counselling and support on exclusive breastfeeding in urban poor settings in Nairobi: a cluster randomized controlled trial},
  journal = {Globalization and Health}
}

@article{vanderKop2017,
  doi = {10.1080/09540121.2017.1417970},
  url = {https://doi.org/10.1080/09540121.2017.1417970},
  year = {2017},
  month = dec,
  publisher = {Informa {UK} Limited},
  volume = {30},
  number = {4},
  pages = {493--499},
  author = {Mia L. van der Kop and Samuel Muhula and Anik Patel and Lehana Thabane and Patricia Awiti and Lennie Kyomuhangi and Bonface Abunah and Patrick I. Nagide and Kirsten Smillie and David I. Ojakaa and Joshua Kimani and Anna Mia Ekstr\"{o}m and Richard T. Lester},
  title = {Gender differences in health-related quality of life at the time of a positive {HIV} test {\textendash} a cross-sectional study in a resource-poor,  high prevalence setting in~Nairobi,  Kenya},
  journal = {{AIDS} Care}
}

@article{Aboderin2017_1,
  doi = {10.1016/j.berh.2017.11.001},
  url = {https://doi.org/10.1016/j.berh.2017.11.001},
  year = {2017},
  month = apr,
  publisher = {Elsevier {BV}},
  volume = {31},
  number = {2},
  pages = {115--128},
  author = {Isabella Aboderin and Agnes Nanyonjo},
  title = {Musculoskeletal health conditions among older populations in urban slums in sub-Saharan Africa},
  journal = {Best Practice {\&} Research Clinical Rheumatology}
}

@article{McGee2017,
  doi = {10.1371/journal.pone.0189024},
  url = {https://doi.org/10.1371/journal.pone.0189024},
  year = {2017},
  month = dec,
  publisher = {Public Library of Science ({PLoS})},
  volume = {12},
  number = {12},
  pages = {e0189024},
  author = {Julius Alexander McGee and Christina Ergas and Patrick Trent Greiner and Matthew Thomas Clement},
  editor = {Felix Creutzig},
  title = {How do slums change the relationship between urbanization and the carbon intensity of well-being?},
  journal = {{PLOS} {ONE}}
}

@article{Bhattacherjee2017,
  doi = {10.4103/ijph.ijph_345_16},
  url = {https://doi.org/10.4103/ijph.ijph_345_16},
  year = {2017},
  publisher = {Medknow},
  volume = {61},
  number = {4},
  pages = {248},
  author = {Sharmistha Bhattacherjee and Ditipriya Bhar and Abhijit Mukherjee and TapasKumar Sarkar and Samir Dasgupta},
  title = {Utilization of safe drinking water and sanitary facilities in slum households of Siliguri,  West Bengal},
  journal = {Indian Journal of Public Health}
}

@article{Vashist2017,
  doi = {10.4103/ijo.ijo_585_16},
  url = {https://doi.org/10.4103/ijo.ijo_585_16},
  year = {2017},
  publisher = {Medknow},
  volume = {65},
  number = {12},
  pages = {1483},
  author = {Praveen Vashist and Vasundhra Misra and SenjamSuraj Singh and Sumit Malhotra and Vivek Gupta and SN Dwivedi and SanjeevK Gupta},
  title = {Awareness and eye health-seeking practices for cataract among urban slum population of Delhi: The North India eye disease awareness study},
  journal = {Indian Journal of Ophthalmology}
}

@article{Barnes2017,
  doi = {10.1111/zph.12429},
  url = {https://doi.org/10.1111/zph.12429},
  year = {2017},
  month = dec,
  publisher = {Wiley},
  volume = {65},
  number = {1},
  pages = {202--214},
  author = {A. N. Barnes and J. Mumma and O. Cumming},
  title = {Role,  ownership and presence of domestic animals in peri-urban households of Kisumu,  Kenya},
  journal = {Zoonoses and Public Health}
}

@article{Khupakonke2017,
  doi = {10.1186/s12884-017-1580-5},
  url = {https://doi.org/10.1186/s12884-017-1580-5},
  year = {2017},
  month = dec,
  publisher = {Springer Science and Business Media {LLC}},
  volume = {17},
  number = {1},
  author = {Sikhulile Khupakonke and Andy Beke and Donald H. A. Amoko},
  title = {Maternal characteristics and birth outcomes resulting from births before arrival at health facilities in Nkangala District,  South Africa: a case control study},
  journal = {{BMC} Pregnancy and Childbirth}
}

@article{Prtner2017,
  doi = {10.1007/s13524-017-0634-7},
  url = {https://doi.org/10.1007/s13524-017-0634-7},
  year = {2017},
  month = nov,
  publisher = {Springer Science and Business Media {LLC}},
  volume = {55},
  number = {1},
  pages = {223--247},
  author = {Claus C. P\"{o}rtner and Yu-hsuan Su},
  title = {Differences in Child Health Across Rural,  Urban,  and Slum Areas: Evidence From India},
  journal = {Demography}
}

@article{Oluoch2017,
  doi = {10.11604/pamj.2017.27.285.10104},
  url = {https://doi.org/10.11604/pamj.2017.27.285.10104},
  year = {2017},
  publisher = {Pan African Medical Journal},
  volume = {27},
  author = {Patricia Oluoch and James Orwa and Fillet Lugalia and David Mutinda and Anthony Gichangi and Joseph Oundo and Mohamed Karama and Zipporah Nganga and Jennifer Galbraith},
  title = {Application of psychosocial models to Home-Based Testing and Counseling ({HBTC}) for increased uptake and household coverage in a large informal urban settlement in Kenya},
  journal = {Pan African Medical Journal}
}

@article{Naved2018_2,
  doi = {10.1016/j.socscimed.2017.11.040},
  url = {https://doi.org/10.1016/j.socscimed.2017.11.040},
  year = {2018},
  month = jan,
  publisher = {Elsevier {BV}},
  volume = {196},
  pages = {150--157},
  author = {Ruchira Naved and Tabassum Rahman and Samantha Willan and Rachel Jewkes and Andrew Gibbs},
  title = {Female garment workers' experiences of violence in their homes and workplaces in Bangladesh: A qualitative study},
  journal = {Social Science {\&} Medicine}
}

@article{Hill2018,
  doi = {10.1016/j.socscimed.2017.10.030},
  url = {https://doi.org/10.1016/j.socscimed.2017.10.030},
  year = {2018},
  month = jan,
  publisher = {Elsevier {BV}},
  volume = {196},
  pages = {77--85},
  author = {L.M. Hill and J. Moody and N.C. Gottfredson and L.J. Kajula and B.W. Pence and V.F. Go and S. Maman},
  title = {Peer norms moderate the association between mental health and sexual risk behaviors among young men living in Dar es Salaam,  Tanzania},
  journal = {Social Science {\&} Medicine}
}

@article{DiamondSmith2017,
  doi = {10.1186/s12884-017-1501-7},
  url = {https://doi.org/10.1186/s12884-017-1501-7},
  year = {2017},
  month = nov,
  publisher = {Springer Science and Business Media {LLC}},
  volume = {17},
  number = {S2},
  author = {Nadia Diamond-Smith and Emily Treleaven and Nirmala Murthy and May Sudhinaraset},
  title = {Women's empowerment and experiences of mistreatment during childbirth in facilities in Lucknow,  India: results from a cross-sectional study},
  journal = {{BMC} Pregnancy and Childbirth}
}

@article{Adane2017_1,
  doi = {10.1007/s10900-017-0437-1},
  url = {https://doi.org/10.1007/s10900-017-0437-1},
  year = {2017},
  month = nov,
  publisher = {Springer Science and Business Media {LLC}},
  volume = {43},
  number = {2},
  pages = {400--405},
  author = {Metadel Adane and Bezatu Mengistie and Worku Mulat and Girmay Medhin and Helmut Kloos},
  title = {The Most Important Recommended Times of Hand Washing with Soap and Water in Preventing the Occurrence of Acute Diarrhea Among Children Under Five Years of Age in Slums of Addis Ababa,  Ethiopia},
  journal = {Journal of Community Health}
}

@article{Mehta2017,
  doi = {10.1136/bmjopen-2017-017631},
  url = {https://doi.org/10.1136/bmjopen-2017-017631},
  year = {2017},
  month = nov,
  publisher = {{BMJ}},
  volume = {7},
  number = {11},
  pages = {e017631},
  author = {Saurabh Mehta and Julia L Finkelstein and Sudha Venkatramanan and Samantha L Huey and Shobha A Udipi and Padmini Ghugre and Caleb Ruth and Richard L Canfield and Anura V Kurpad and Ramesh D Potdar and Jere D Haas},
  title = {Effect of iron and zinc-biofortified pearl millet consumption on growth and immune competence in children aged 12{\textendash}18 months in India: study protocol for a randomised controlled trial},
  journal = {{BMJ} Open}
}

@article{Ignacio2017_1,
  doi = {10.1017/s146342361700072x},
  url = {https://doi.org/10.1017/s146342361700072x},
  year = {2017},
  month = nov,
  publisher = {Cambridge University Press ({CUP})},
  volume = {19},
  number = {04},
  pages = {333--343},
  author = {Caroline Ferraz Ignacio and Martha Macedo de Lima Barata and Antonio Henrique Almeida de Moraes Neto},
  title = {The Brazilian Family Health Strategy and the management of intestinal parasitic infections},
  journal = {Primary Health Care Research {\&} Development}
}

@article{Stark2017,
  doi = {10.1080/13691058.2017.1390162},
  url = {https://doi.org/10.1080/13691058.2017.1390162},
  year = {2017},
  month = nov,
  publisher = {Informa {UK} Limited},
  volume = {20},
  number = {8},
  pages = {888--901},
  author = {Laura Stark},
  title = {Early marriage and cultural constructions of adulthood in two slums in Dar es Salaam},
  journal = {Culture,  Health {\&} Sexuality}
}

@article{Kleczka2018,
  doi = {10.1016/j.ijmedinf.2017.10.014},
  url = {https://doi.org/10.1016/j.ijmedinf.2017.10.014},
  year = {2018},
  month = jun,
  publisher = {Elsevier {BV}},
  volume = {114},
  pages = {121--129},
  author = {Bernadette Kleczka and Anita Musiega and Grace Rabut and Phoebe Wekesa and Paul Mwaniki and Michael Marx and Pratap Kumar},
  title = {Rubber stamp templates for improving clinical documentation: A paper-based,  m-Health approach for quality improvement in low-resource settings},
  journal = {International Journal of Medical Informatics}
}

@article{Nuwasiima2017,
  doi = {10.1186/s12978-017-0400-8},
  url = {https://doi.org/10.1186/s12978-017-0400-8},
  year = {2017},
  month = oct,
  publisher = {Springer Science and Business Media {LLC}},
  volume = {14},
  number = {1},
  author = {Afra Nuwasiima and Elly Nuwamanya and Patricia Navvuga and Janet U. Babigumira and Francis T. Asiimwe and Solomon J. Lubinga and Joseph B. Babigumira},
  title = {Study protocol: incentives for increased access to comprehensive family planning for urban youth using a benefits card in Uganda. A quasi-experimental study},
  journal = {Reproductive Health}
}

@article{Husain2017,
  doi = {10.1016/j.ajp.2017.03.010},
  url = {https://doi.org/10.1016/j.ajp.2017.03.010},
  year = {2017},
  month = oct,
  publisher = {Elsevier {BV}},
  volume = {29},
  pages = {63--70},
  author = {Nusrat Husain and Farah Zulqernain and Lesley-Anne Carter and Imran B. Chaudhry and Batool Fatima and Tayyeba Kiran and Nasim Chaudhry and Shehla Naeem and Farhat Jafri and Farah Lunat and Sami Ul Haq and Meher Husain and Chris Roberts and Farooq Naeem and Atif Rahman},
  title = {Treatment of maternal depression in urban slums of Karachi,  Pakistan: A randomized controlled trial ({RCT}) of an integrated maternal psychological and early child development intervention},
  journal = {Asian Journal of Psychiatry}
}

@article{Sieber2017,
  doi = {10.3390/ijerph14101262},
  url = {https://doi.org/10.3390/ijerph14101262},
  year = {2017},
  month = oct,
  publisher = {{MDPI} {AG}},
  volume = {14},
  number = {10},
  pages = {1262},
  author = {Chlo{\'{e}} Sieber and Martina S. Ragettli and Mark Brink and Olaniyan Toyib and Roslyn Baatjies and Apolline Saucy and Nicole Probst-Hensch and Mohamed Aqiel Dalvie and Martin R\"{o}\"{o}sli},
  title = {Land Use Regression Modeling of Outdoor Noise Exposure in Informal Settlements in Western Cape,  South Africa},
  journal = {International Journal of Environmental Research and Public Health}
}

@article{Aboderin2017_2,
  doi = {10.3390/ijerph14101259},
  url = {https://doi.org/10.3390/ijerph14101259},
  year = {2017},
  month = oct,
  publisher = {{MDPI} {AG}},
  volume = {14},
  number = {10},
  pages = {1259},
  author = {Isabella Aboderin and Megumi Kano and Hilda Akinyi Owii},
  title = {Toward {\textquotedblleft}Age-Friendly Slums{\textquotedblright}? Health Challenges of Older Slum Dwellers in Nairobi and the Applicability of the Age-Friendly City Approach},
  journal = {International Journal of Environmental Research and Public Health}
}

@article{RuizDaz2017,
  doi = {10.4269/ajtmh.16-0305},
  url = {https://doi.org/10.4269/ajtmh.16-0305},
  year = {2017},
  month = nov,
  publisher = {American Society of Tropical Medicine and Hygiene},
  volume = {97},
  number = {5},
  pages = {1378--1392},
  author = {Mar{\'{\i}}a Stephany Ruiz-D{\'{\i}}az and Doris Esther G{\'{o}}mez-Camargo and {\'{A}}ngelo Alario and Germ{\'{a}}n Israel Salguedo-Madrid and Gustavo Jos{\'{e}} Mora-Garc{\'{\i}}a},
  title = {Analysis of Health Indicators in Two Rural Communities on the Colombian Caribbean Coast: Poor Water Supply and Education Level Are Associated with Water-Related Diseases},
  journal = {The American Journal of Tropical Medicine and Hygiene}
}

@article{Rawal2017,
  doi = {10.1371/journal.pone.0184967},
  url = {https://doi.org/10.1371/journal.pone.0184967},
  year = {2017},
  month = oct,
  publisher = {Public Library of Science ({PLoS})},
  volume = {12},
  number = {10},
  pages = {e0184967},
  author = {Lal B. Rawal and Tuhin Biswas and Nusrat Nausheen Khandker and Shekhar Ranjan Saha and Mohammed Mahiul Bidat Chowdhury and Abdullah Nurus Salam Khan and Enamul Hasib Chowdhury and Andre Renzaho},
  editor = {Fakir M. Amirul Islam},
  title = {Non-communicable disease ({NCD}) risk factors and diabetes among adults living in slum areas of Dhaka,  Bangladesh},
  journal = {{PLOS} {ONE}}
}

@article{Swahn2017,
  doi = {10.3390/ijerph14101124},
  url = {https://doi.org/10.3390/ijerph14101124},
  year = {2017},
  month = sep,
  publisher = {{MDPI} {AG}},
  volume = {14},
  number = {10},
  pages = {1124},
  author = {Monica Swahn and Rachel Culbreth and Catherine Staton and Shannon Self-Brown and Rogers Kasirye},
  title = {Alcohol-Related Physical Abuse of Children in the Slums of Kampala,  Uganda},
  journal = {International Journal of Environmental Research and Public Health}
}

@article{Sethi2017,
  doi = {10.9745/ghsp-d-17-00043},
  url = {https://doi.org/10.9745/ghsp-d-17-00043},
  year = {2017},
  month = sep,
  publisher = {Johns Hopkins School Bloomberg School of Public Health,  Center for Communication Programs},
  volume = {5},
  number = {3},
  pages = {495--506},
  author = {Stephen Sethi and Rebecka Jonsson and Rony Skaff and Frank Tyler},
  title = {Community-Based Noncommunicable Disease Care for Syrian Refugees in Lebanon},
  journal = {Global Health: Science and Practice}
}

@article{Olaniyan2017,
  doi = {10.1186/s12889-017-4726-5},
  url = {https://doi.org/10.1186/s12889-017-4726-5},
  year = {2017},
  month = sep,
  publisher = {Springer Science and Business Media {LLC}},
  volume = {17},
  number = {1},
  author = {Toyib Olaniyan and Mohamed Jeebhay and Martin R\"{o}\"{o}sli and Rajen Naidoo and Roslynn Baatjies and Nino K\"{u}nzil and Ming Tsai and Mark Davey and Kees de Hoogh and Dilys Berman and Bhawoodien Parker and Joy Leaner and Mohamed Aqiel Dalvie},
  title = {A prospective cohort study on ambient air pollution and respiratory morbidities including childhood asthma in adolescents from the western Cape Province: study protocol},
  journal = {{BMC} Public Health}
}

@article{Girod2017,
  doi = {10.1007/s11524-017-0189-3},
  url = {https://doi.org/10.1007/s11524-017-0189-3},
  year = {2017},
  month = sep,
  publisher = {Springer Science and Business Media {LLC}},
  volume = {94},
  number = {6},
  pages = {835--846},
  author = {Candace Girod and Anna Ellis and Karen L. Andes and Matthew C. Freeman and Bethany A. Caruso},
  title = {Physical,  Social,  and Political Inequities Constraining Girls' Menstrual Management at Schools in Informal Settlements of Nairobi,  Kenya},
  journal = {Journal of Urban Health}
}

@article{Siddiqui2017,
  doi = {10.1016/j.vaccine.2017.08.033},
  url = {https://doi.org/10.1016/j.vaccine.2017.08.033},
  year = {2017},
  month = sep,
  publisher = {Elsevier {BV}},
  volume = {35},
  number = {40},
  pages = {5352--5359},
  author = {Mariam Siddiqui and Afshin Alaf Khan and Aiden Kennedy Varan and Alejandra Esteves-Jaramillo and Shazia Sultana and Asad S. Ali and Anita K.M. Zaidi and Saad B. Omer},
  title = {Intention to accept pertussis vaccine among pregnant women in Karachi,  Pakistan},
  journal = {Vaccine}
}

@article{Adane2017_2,
  doi = {10.1371/journal.pone.0182783},
  url = {https://doi.org/10.1371/journal.pone.0182783},
  year = {2017},
  month = aug,
  publisher = {Public Library of Science ({PLoS})},
  volume = {12},
  number = {8},
  pages = {e0182783},
  author = {Metadel Adane and Bezatu Mengistie and Helmut Kloos and Girmay Medhin and Worku Mulat},
  editor = {Philip C Hill},
  title = {Sanitation facilities,  hygienic conditions,  and prevalence of acute diarrhea among under-five children in slums of Addis Ababa,  Ethiopia: Baseline survey of a longitudinal study},
  journal = {{PLOS} {ONE}}
}

@article{Jeyakumar2017,
  doi = {10.1177/0260106017721074},
  url = {https://doi.org/10.1177/0260106017721074},
  year = {2017},
  month = aug,
  publisher = {{SAGE} Publications},
  volume = {23},
  number = {3},
  pages = {177--184},
  author = {Angeline Jeyakumar and Padmini Ghugre},
  title = {Is lack of breakfast contributing to nutrient deficits and poor nutritional indicators among adolescent girls?},
  journal = {Nutrition and Health}
}

@article{Liu2017,
  doi = {10.1002/dev.21557},
  url = {https://doi.org/10.1002/dev.21557},
  year = {2017},
  month = aug,
  publisher = {Wiley},
  volume = {59},
  number = {7},
  pages = {916--926},
  author = {Cindy H. Liu and G\"{u}nther Fink and Helena Brentani and Alexandra Brentani},
  title = {An assessment of hair cortisol among postpartum Brazilian mothers and infants from a high-risk community in S{\~{a}}o Paulo: Intra-individual stability and association in mother-infant dyads},
  journal = {Developmental Psychobiology}
}

@article{Bello2017,
  doi = {10.1186/s12889-017-4350-4},
  url = {https://doi.org/10.1186/s12889-017-4350-4},
  year = {2017},
  month = jul,
  publisher = {Springer Science and Business Media {LLC}},
  volume = {17},
  number = {S3},
  author = {Braimoh Bello and Harry Moultrie and Aleefia Somji and Matthew F. Chersich and Charlotte Watts and Sinead Delany-Moretlwe},
  title = {Alcohol use and sexual risk behaviour among men and women in inner-city Johannesburg,  South Africa},
  journal = {{BMC} Public Health}
}

@article{James2017,
  doi = {10.1186/s12879-017-2670-8},
  url = {https://doi.org/10.1186/s12879-017-2670-8},
  year = {2017},
  month = aug,
  publisher = {Springer Science and Business Media {LLC}},
  volume = {17},
  number = {1},
  author = {Richard James and Keovathanak Khim and Lydia Boudarene and Joanne Yoong and Chea Phalla and Saly Saint and Pichenda Koeut and Tan Eang Mao and Richard Coker and Mishal Sameer Khan},
  title = {Tuberculosis active case finding in Cambodia: a pragmatic,  cost-effectiveness comparison of three implementation models},
  journal = {{BMC} Infectious Diseases}
}

@article{Panigrahi2017,
  doi = {10.1111/jpc.13666},
  url = {https://doi.org/10.1111/jpc.13666},
  year = {2017},
  month = aug,
  publisher = {Wiley},
  volume = {54},
  number = {1},
  pages = {55--60},
  author = {Ansuman Panigrahi and Sai C Das and Prabhudarsan Sahoo},
  title = {Adaptive functioning and its associated factors among girl children residing in slum areas of Bhubaneswar,  India},
  journal = {Journal of Paediatrics and Child Health}
}

@article{Ignacio2017_2,
  doi = {10.1590/s1678-9946201759056},
  url = {https://doi.org/10.1590/s1678-9946201759056},
  year = {2017},
  month = aug,
  publisher = {{FapUNIFESP} ({SciELO})},
  volume = {59},
  number = {0},
  author = {Caroline Ferraz Ignacio and Milena Enderson Chagas da Silva and Natasha Berendonk Handam and Maria de Fatima Leal Alencar and Adriana Sotero-Martins and Martha Macedo de Lima Barata and Antonio Henrique Almeida de Moraes Neto},
  title = {Socioenvironmental conditions and intestinal parasitic infections in Brazilian urban slums: a cross-sectional study},
  journal = {Revista do Instituto de Medicina Tropical de S{\~{a}}o Paulo}
}

@article{Majorin2017,
  doi = {10.4269/ajtmh.16-0688},
  url = {https://doi.org/10.4269/ajtmh.16-0688},
  year = {2017},
  month = sep,
  publisher = {American Society of Tropical Medicine and Hygiene},
  volume = {97},
  number = {3},
  pages = {861--869},
  author = {Fiona Majorin and Belen Torondel and Parimita Routray and Manaswini Rout and Thomas Clasen},
  title = {Identifying Potential Sources of Exposure Along the Child Feces Management Pathway: A Cross-Sectional Study Among Urban Slums in Odisha,  India},
  journal = {The American Journal of Tropical Medicine and Hygiene}
}

@article{Bakibinga2017,
  doi = {10.1136/bmjopen-2016-014896},
  url = {https://doi.org/10.1136/bmjopen-2016-014896},
  year = {2017},
  month = jul,
  publisher = {{BMJ}},
  volume = {7},
  number = {7},
  pages = {e014896},
  author = {Pauline Bakibinga and Eva Kamande and Milka Omuya and Abdhalah K Ziraba and Catherine Kyobutungi},
  title = {The role of a decision-support smartphone application in enhancing community health volunteers' effectiveness to improve maternal and newborn outcomes in Nairobi,  Kenya: quasi-experimental research protocol},
  journal = {{BMJ} Open}
}

@article{Adane2017_3,
  doi = {10.1371/journal.pone.0181516},
  url = {https://doi.org/10.1371/journal.pone.0181516},
  year = {2017},
  month = jul,
  publisher = {Public Library of Science ({PLoS})},
  volume = {12},
  number = {7},
  pages = {e0181516},
  author = {Metadel Adane and Bezatu Mengistie and Girmay Medhin and Helmut Kloos and Worku Mulat},
  editor = {Philip C. Hill},
  title = {Piped water supply interruptions and acute diarrhea among under-five children in Addis Ababa slums,  Ethiopia: A matched case-control study},
  journal = {{PLOS} {ONE}}
}

@article{Malshe2017,
  doi = {10.1177/1010539517717509},
  url = {https://doi.org/10.1177/1010539517717509},
  year = {2017},
  month = jul,
  publisher = {{SAGE} Publications},
  volume = {29},
  number = {5},
  pages = {411--421},
  author = {Sharvari Dilip Malshe and Shobha Anand Udipi},
  title = {Waist-to-Height Ratio in Indian Women: Comparison With Traditional Indices of Obesity,  Association With Inflammatory Biomarkers and Lipid Profile},
  journal = {Asia Pacific Journal of Public Health}
}

@article{Groot2017,
  doi = {10.1080/16549716.2017.1342350},
  url = {https://doi.org/10.1080/16549716.2017.1342350},
  year = {2017},
  month = jan,
  publisher = {Informa {UK} Limited},
  volume = {10},
  number = {1},
  pages = {1342350},
  author = {Hilde E. Groot and Stella K. Muthuri},
  title = {Comparison of domains of self-reported physical activity between Kenyan adult urban-slum dwellers and national estimates},
  journal = {Global Health Action}
}

@article{Gikonyo2017,
  doi = {10.1186/s13104-017-2611-z},
  url = {https://doi.org/10.1186/s13104-017-2611-z},
  year = {2017},
  month = jul,
  publisher = {Springer Science and Business Media {LLC}},
  volume = {10},
  number = {1},
  author = {Joshua Ndung'u Gikonyo and James Nyangao and Cecilia Mbae and Carlene Sang and Eliud Njagi and Joseph Ngeranwa and Mathew Esona and Mapaseka L. Seheri and Grace W. Gitau and Kedra Raini and Samuel Kariuki},
  title = {Molecular characterization of group A rotaviruses in Mukuru slums Kenya: detection of novel strains circulating in children below 5~years of age},
  journal = {{BMC} Research Notes}
}

@article{Simiyu2017_1,
  doi = {10.1080/09603123.2017.1350261},
  url = {https://doi.org/10.1080/09603123.2017.1350261},
  year = {2017},
  month = jul,
  publisher = {Informa {UK} Limited},
  volume = {27},
  number = {5},
  pages = {377--393},
  author = {Sheillah Simiyu and Mark Swilling and Sandy Cairncross},
  title = {Decision-making on shared sanitation in the informal settlements of Kisumu,  Kenya},
  journal = {International Journal of Environmental Health Research}
}

@article{Saxton2017,
  doi = {10.1111/tmi.12914},
  url = {https://doi.org/10.1111/tmi.12914},
  year = {2017},
  month = jul,
  publisher = {Wiley},
  volume = {22},
  number = {9},
  pages = {1099--1111},
  author = {Ronald E. Saxton and Farzana Yeasmin and Mahbub-Ul Alam and Abdullah Al-Masud and Notan Chandra Dutta and Dalia Yeasmin and Stephen P. Luby and Leanne Unicomb and Peter J. Winch},
  title = {If I do not have enough water,  then how could I bring additional water for toilet cleaning?! Addressing water scarcity to promote hygienic use of shared toilets in Dhaka,  Bangladesh},
  journal = {Tropical Medicine {\&} International Health}
}

@article{Sahimin2017,
  doi = {10.1016/j.actatropica.2017.06.011},
  url = {https://doi.org/10.1016/j.actatropica.2017.06.011},
  year = {2017},
  month = sep,
  publisher = {Elsevier {BV}},
  volume = {173},
  pages = {109--115},
  author = {Norhidayu Sahimin and Yvonne Ai Lian Lim and Benacer Douadi and Mohd Khairul Nizam Mohd Khalid and John-James Wilson and Jerzy M. Behnke and Siti Nursheena Mohd Zain},
  title = {Hookworm infections among migrant workers in Malaysia: Molecular identification of Necator americanus and Ancylostoma duodenale},
  journal = {Acta Tropica}
}

@article{George2017,
  doi = {10.4103/2224-3151.206170},
  url = {https://doi.org/10.4103/2224-3151.206170},
  year = {2017},
  publisher = {Medknow},
  volume = {6},
  number = {1},
  pages = {82},
  author = {MathewSunil George and Shradha Pant and Niveditha Devasenapathy and Suparna Ghosh-Jerath and SanjayP Zodpey},
  title = {Motivating and demotivating factors for community health workers: A qualitative study in urban slums of Delhi,  India},
  journal = {{WHO} South-East Asia Journal of Public Health}
}

@article{CrockerBuque2017,
  doi = {10.1186/s12889-017-4473-7},
  url = {https://doi.org/10.1186/s12889-017-4473-7},
  year = {2017},
  month = jun,
  publisher = {Springer Science and Business Media {LLC}},
  volume = {17},
  number = {1},
  author = {Tim Crocker-Buque and Godwin Mindra and Richard Duncan and Sandra Mounier-Jack},
  title = {Immunization,  urbanization and slums {\textendash} a systematic review of factors and interventions},
  journal = {{BMC} Public Health}
}

@article{Malhotra2017,
  doi = {10.4103/ijmr.ijmr_336_14},
  url = {https://doi.org/10.4103/ijmr.ijmr_336_14},
  year = {2017},
  publisher = {Medknow},
  volume = {145},
  number = {1},
  pages = {74},
  author = {Bharti Malhotra and Deepti Dashora and Vipin Kumar and Sumit Goyal and Bhavana Sharma and Madhu Kumar and KailashNarayan Gupta and VishnuDutt Sharma and DS Chauhan and Kiran Katoch and VishwaMohan Katoch},
  title = {Genetic diversity {\&} drug sensitivity profiles of Mycobacterium tuberculosis isolates from two slums of Jaipur city,  Rajasthan,  India},
  journal = {Indian Journal of Medical Research}
}

@article{Alam2017,
  doi = {10.1111/tmi.12902},
  url = {https://doi.org/10.1111/tmi.12902},
  year = {2017},
  month = jun,
  publisher = {Wiley},
  volume = {22},
  number = {8},
  pages = {1000--1011},
  author = {Mahbub-Ul Alam and Peter J. Winch and Ronald E. Saxton and Fosiul A. Nizame and Farzana Yeasmin and Guy Norman and Abdullah-Al Masud and Farzana Begum and Mahbubur Rahman and Kamal Hossain and Anita Layden and Leanne Unicomb and Stephen P. Luby},
  title = {Behaviour change intervention to improve shared toilet maintenance and cleanliness in urban slums of Dhaka: a cluster-randomised controlled trial},
  journal = {Tropical Medicine {\&} International Health}
}

@article{Scorgie2017,
  doi = {10.1186/s12889-017-4351-3},
  url = {https://doi.org/10.1186/s12889-017-4351-3},
  year = {2017},
  month = jul,
  publisher = {Springer Science and Business Media {LLC}},
  volume = {17},
  number = {S3},
  author = {Fiona Scorgie and Jo Vearey and Monique Oliff and Jonathan Stadler and Emilie Venables and Matthew F. Chersich and Sinead Delany-Moretlwe},
  title = {`Leaving no one behind': reflections on the design of community-based {HIV} prevention for migrants in Johannesburg's inner-city hostels and informal settlements},
  journal = {{BMC} Public Health}
}

@article{Thakur2017,
  doi = {10.1186/s12889-017-4369-6},
  url = {https://doi.org/10.1186/s12889-017-4369-6},
  year = {2017},
  month = may,
  publisher = {Springer Science and Business Media {LLC}},
  volume = {17},
  number = {1},
  author = {Megha Thakur and Esther A. Boudewijns and Giridhara R. Babu and Bjorn Winkens and Luc P. de Witte and Jeroen Gruiskens and Preeti Sushama and Cristian T. Ghergu and Onno C. P. van Schayck},
  title = {Low-smoke chulha in Indian slums: study protocol for a randomised controlled trial},
  journal = {{BMC} Public Health}
}

@article{Anastasi2017,
  doi = {10.1371/journal.pone.0177190},
  url = {https://doi.org/10.1371/journal.pone.0177190},
  year = {2017},
  month = may,
  publisher = {Public Library of Science ({PLoS})},
  volume = {12},
  number = {5},
  pages = {e0177190},
  author = {Erin Anastasi and Ekanem Ekanem and Olivia Hill and Agnes Adebayo Oluwakemi and Oluwatosin Abayomi and Andrea Bernasconi},
  editor = {Caroline Mitchell},
  title = {Unmasking inequalities: Sub-national maternal and child mortality data from two urban slums in Lagos,  Nigeria tells the story},
  journal = {{PLOS} {ONE}}
}

@article{Wesson2017,
  doi = {10.1016/j.surg.2017.03.019},
  url = {https://doi.org/10.1016/j.surg.2017.03.019},
  year = {2017},
  month = dec,
  publisher = {Elsevier {BV}},
  volume = {162},
  number = {6},
  pages = {S4--S11},
  author = {Hadley K.H. Wesson and Abdulgafoor M. Bachani and Patricia Mtambeka and Dorothy Schulman and Chiedza Mavengere and Alastair John Ward Millar and Adnan A. Hyder and Arjan Bastiaan van As},
  title = {Changing state of pediatric injuries in South Africa: An analysis of surveillance data from a Pediatric Emergency Department from 2007 to 2011},
  journal = {Surgery}
}

@article{Sharma2017,
  doi = {10.1093/ntr/ntx098},
  url = {https://doi.org/10.1093/ntr/ntx098},
  year = {2017},
  month = may,
  publisher = {Oxford University Press ({OUP})},
  volume = {20},
  number = {5},
  pages = {643--648},
  author = {Nandini Sharma and Tanu Anand and Shekhar Grover and Arun Kumar and Mongjam M Singh and Gopal K Ingle},
  title = {Awareness About Anti-Smoking Related Laws and Legislation Among General Population in Slums of Delhi,  India},
  journal = {Nicotine {\&} Tobacco Research}
}

@article{Gibbs2017,
  doi = {10.1186/s12889-017-4223-x},
  url = {https://doi.org/10.1186/s12889-017-4223-x},
  year = {2017},
  month = apr,
  publisher = {Springer Science and Business Media {LLC}},
  volume = {17},
  number = {1},
  author = {Andrew Gibbs and Laura Washington and Samantha Willan and Nolwazi Ntini and Thobani Khumalo and Nompumelelo Mbatha and Yandisa Sikweyiya and Nwabisa Shai and Esnat Chirwa and Michael Strauss and Giulia Ferrari and Rachel Jewkes},
  title = {The Stepping Stones and Creating Futures intervention to prevent intimate partner violence and {HIV}-risk behaviours in Durban,  South Africa: study protocol for a cluster randomized control trial,  and baseline characteristics},
  journal = {{BMC} Public Health}
}

@article{Williams2017,
  doi = {10.1080/01459740.2017.1318875},
  url = {https://doi.org/10.1080/01459740.2017.1318875},
  year = {2017},
  month = may,
  publisher = {Informa {UK} Limited},
  volume = {37},
  number = {3},
  pages = {194--205},
  author = {Anaise Williams and Malabika Sarker and Syeda Tahmina Ferdous},
  title = {Cultural Attitudes toward Postpartum Depression in Dhaka,  Bangladesh},
  journal = {Medical Anthropology}
}

@article{Sunita2017,
  doi = {10.1080/09286586.2017.1290258},
  url = {https://doi.org/10.1080/09286586.2017.1290258},
  year = {2017},
  month = apr,
  publisher = {Informa {UK} Limited},
  volume = {24},
  number = {5},
  pages = {303--310},
  author = {Mohan Sunita and Arvind Kumar Singh and Ashwini Rogye and Manish Sonawane and Ravina Gaonkar and Radhika Srinivasan and Sundaram Natarajan and Fred C. J. Stevens and A. J. J. A. Scherpbier and Govindasamy Kumaramanickavel and Catherine McCarty},
  title = {Prevalence of Diabetic Retinopathy in Urban Slums: The Aditya Jyot Diabetic Retinopathy in Urban Mumbai Slums Study{\textemdash}Report 2},
  journal = {Ophthalmic Epidemiology}
}

@article{Adane2017_4,
  doi = {10.1186/s41043-017-0085-1},
  url = {https://doi.org/10.1186/s41043-017-0085-1},
  year = {2017},
  month = apr,
  publisher = {Springer Science and Business Media {LLC}},
  volume = {36},
  number = {1},
  author = {Metadel Adane and Bezatu Mengistie and Worku Mulat and Helmut Kloos and Girmay Medhin},
  title = {Utilization of health facilities and predictors of health-seeking behavior for under-five children with acute diarrhea in slums of Addis Ababa,  Ethiopia: a community-based cross-sectional study},
  journal = {Journal of Health,  Population and Nutrition}
}

@article{Corburn2017,
  doi = {10.3390/ijerph14040342},
  url = {https://doi.org/10.3390/ijerph14040342},
  year = {2017},
  month = mar,
  publisher = {{MDPI} {AG}},
  volume = {14},
  number = {4},
  pages = {342},
  author = {Jason Corburn and Alice Sverdlik},
  title = {Slum Upgrading and Health Equity},
  journal = {International Journal of Environmental Research and Public Health}
}

@article{Chawla2017,
  doi = {10.5005/jp-journals-10024-2020},
  url = {https://doi.org/10.5005/jp-journals-10024-2020},
  year = {2017},
  publisher = {Jaypee Brothers Medical Publishing},
  volume = {18},
  number = {3},
  pages = {218--221},
  author = {Roshani M Chawla and Pranjan Mitra and Sahana H Shetiya and Deepti R Agarwal and D Satya Narayana and Nikhil Bomble},
  title = {Knowledge,  Attitude,  and Practice of Women in Slums of Pimpri,  Chinchwad,  Pune,  Maharashtra,  India,  regarding Usage of Mishri},
  journal = {The Journal of Contemporary Dental Practice}
}

@article{Lawande2017,
  doi = {10.1111/mcn.12441},
  url = {https://doi.org/10.1111/mcn.12441},
  year = {2017},
  month = mar,
  publisher = {Wiley},
  volume = {14},
  number = {1},
  pages = {e12441},
  author = {Ashwin Lawande and Chiara Di Gravio and Ramesh D. Potdar and Sirazul A. Sahariah and Meera Gandhi and Harsha Chopra and Harshad Sane and Sarah H. Kehoe and Ella Marley-Zagar and Barrie M. Margetts and Alan A. Jackson and Caroline H. D. Fall},
  title = {Effect of a micronutrient-rich snack taken preconceptionally and throughout pregnancy on ultrasound measures of fetal growth: The Mumbai Maternal Nutrition Project ({MMNP})},
  journal = {Maternal {\&} Child Nutrition}
}

@article{NgoleJeme2017,
  doi = {10.1371/journal.pone.0172517},
  url = {https://doi.org/10.1371/journal.pone.0172517},
  year = {2017},
  month = feb,
  publisher = {Public Library of Science ({PLoS})},
  volume = {12},
  number = {2},
  pages = {e0172517},
  author = {Veronica Mpode Ngole-Jeme and Peter Fantke},
  editor = {Jorge Paz-Ferreiro},
  title = {Ecological and human health risks associated with abandoned gold mine tailings contaminated soil},
  journal = {{PLOS} {ONE}}
}

@article{Kabir2017,
  doi = {10.1371/journal.pone.0172119},
  url = {https://doi.org/10.1371/journal.pone.0172119},
  year = {2017},
  month = feb,
  publisher = {Public Library of Science ({PLoS})},
  volume = {12},
  number = {2},
  pages = {e0172119},
  author = {Ashraful Kabir and Mathilde Rose Louise Maitrot},
  editor = {Frank Wieringa},
  title = {Factors influencing feeding practices of extreme poor infants and young children in families of working mothers in Dhaka slums: A qualitative study},
  journal = {{PLOS} {ONE}}
}

@article{More2017,
  doi = {10.1016/s2214-109x(16)30363-1},
  url = {https://doi.org/10.1016/s2214-109x(16)30363-1},
  year = {2017},
  month = mar,
  publisher = {Elsevier {BV}},
  volume = {5},
  number = {3},
  pages = {e335--e349},
  author = {Neena Shah More and Sushmita Das and Ujwala Bapat and Glyn Alcock and Shreya Manjrekar and Vikas Kamble and Rijuta Sawant and Sushma Shende and Nayreen Daruwalla and Shanti Pantvaidya and David Osrin},
  title = {Community resource centres to improve the health of women and children in informal settlements in Mumbai: a cluster-randomised,  controlled trial},
  journal = {The Lancet Global Health}
}

@article{Daud2017,
  doi = {10.1371/journal.pone.0171543},
  url = {https://doi.org/10.1371/journal.pone.0171543},
  year = {2017},
  month = feb,
  publisher = {Public Library of Science ({PLoS})},
  volume = {12},
  number = {2},
  pages = {e0171543},
  author = {{\'{E}}ric Daud{\'{e}} and Sumit Mazumdar and Vandana Solanki},
  editor = {Claudia Torres Code{\c{c}}o},
  title = {Widespread fear of dengue transmission but poor practices of dengue prevention: A study in the slums of Delhi,  India},
  journal = {{PLOS} {ONE}}
}

@article{Twigg2017,
  doi = {10.3390/ijerph14020139},
  url = {https://doi.org/10.3390/ijerph14020139},
  year = {2017},
  month = feb,
  publisher = {{MDPI} {AG}},
  volume = {14},
  number = {2},
  pages = {139},
  author = {John Twigg and Nicola Christie and James Haworth and Emmanuel Osuteye and Artemis Skarlatidou},
  title = {Improved Methods for Fire Risk Assessment in  Low-Income and Informal Settlements},
  journal = {International Journal of Environmental Research and Public Health}
}

@article{Renzaho2017,
  doi = {10.1371/journal.pone.0169721},
  url = {https://doi.org/10.1371/journal.pone.0169721},
  year = {2017},
  month = jan,
  publisher = {Public Library of Science ({PLoS})},
  volume = {12},
  number = {1},
  pages = {e0169721},
  author = {Andre M. N. Renzaho and Joseph K. Kamara and Nichole Georgeou and Gilbert Kamanga},
  editor = {Massimo Ciccozzi},
  title = {Sexual,  Reproductive Health Needs,  and Rights of Young People in Slum Areas of Kampala,  Uganda: A Cross Sectional Study},
  journal = {{PLOS} {ONE}}
}

@article{Messinger2017,
  doi = {10.1186/s12978-016-0274-1},
  url = {https://doi.org/10.1186/s12978-016-0274-1},
  year = {2017},
  month = jan,
  publisher = {Springer Science and Business Media {LLC}},
  volume = {14},
  number = {1},
  author = {Chelsea Jordan Messinger and Ilias Mahmud and Sushama Kanan and Yamin Tauseef Jahangir and Malabika Sarker and Sabina Faiz Rashid},
  title = {Utilization of mobile phones for accessing menstrual regulation services among low-income women in Bangladesh: a qualitative analysis},
  journal = {Reproductive Health}
}

@article{Jennings2017,
  doi = {10.1007/s10461-017-1676-y},
  url = {https://doi.org/10.1007/s10461-017-1676-y},
  year = {2017},
  month = jan,
  publisher = {Springer Science and Business Media {LLC}},
  volume = {21},
  number = {9},
  pages = {2784--2798},
  author = {Larissa Jennings and Muthoni Mathai and Sebastian Linnemayr and Antonio Trujillo and Margaret Mak'anyengo and Brooke E. E. Montgomery and Deanna L. Kerrigan},
  title = {Economic Context and {HIV} Vulnerability in Adolescents and Young Adults Living in Urban Slums in Kenya: A Qualitative Analysis Based on Scarcity Theory},
  journal = {{AIDS} and Behavior}
}

@article{Simiyu2017_2,
  doi = {10.1186/s12889-016-4009-6},
  url = {https://doi.org/10.1186/s12889-016-4009-6},
  year = {2017},
  month = jan,
  publisher = {Springer Science and Business Media {LLC}},
  volume = {17},
  number = {1},
  author = {Sheillah Simiyu and Mark Swilling and Sandy Cairncross and Richard Rheingans},
  title = {Determinants of quality of shared sanitation facilities in informal settlements: case study of Kisumu,  Kenya},
  journal = {{BMC} Public Health}
}

@article{Simiyu2017_3,
  doi = {10.3390/ijerph14010049},
  url = {https://doi.org/10.3390/ijerph14010049},
  year = {2017},
  month = jan,
  publisher = {{MDPI} {AG}},
  volume = {14},
  number = {1},
  pages = {49},
  author = {Sheillah Simiyu and Mark Swilling and Richard Rheingans and Sandy Cairncross},
  title = {Estimating the Cost and Payment for Sanitation in the Informal Settlements of Kisumu,  Kenya: A Cross Sectional Study},
  journal = {International Journal of Environmental Research and Public Health}
}

@article{Mishra2016_1,
  doi = {10.1093/tropej/fmw092},
  url = {https://doi.org/10.1093/tropej/fmw092},
  year = {2016},
  month = dec,
  publisher = {Oxford University Press ({OUP})},
  pages = {fmw092},
  author = {Suchismita Mishra and Yadlapalli S. Kusuma and Bontha V. Babu},
  title = {Mother's Recognition of and Treatment Triggers for Common Childhood Illnesses among Migrant Santal Tribe Living in Bhubaneswar,  Odisha,  India},
  journal = {Journal of Tropical Pediatrics}
}

@article{Kattula2016,
  doi = {10.1093/cid/ciw730},
  url = {https://doi.org/10.1093/cid/ciw730},
  year = {2016},
  month = nov,
  publisher = {Oxford University Press ({OUP})},
  volume = {64},
  number = {3},
  pages = {347--354},
  author = {Deepthi Kattula and Nithya Jeyavelu and Ashok D. Prabhakaran and Prasanna S. Premkumar and Vasanthakumar Velusamy and Srinivasan Venugopal and Jayanthi C. Geetha and Robin P. Lazarus and Princey Das and Karthick Nithyanandhan and Chandrabose Gunasekaran and Jayaprakash Muliyil and Rajiv Sarkar and Christine Wanke and Sitara Swarna Rao Ajjampur and Sudhir Babji and Elena N. Naumova and Honorine D. Ward and Gagandeep Kang},
  title = {Natural History of Cryptosporidiosis in a Birth Cohort in Southern India},
  journal = {Clinical Infectious Diseases}
}

@article{Mishra2016_2,
  doi = {10.1080/20469047.2016.1245031},
  url = {https://doi.org/10.1080/20469047.2016.1245031},
  year = {2016},
  month = dec,
  publisher = {Informa {UK} Limited},
  volume = {37},
  number = {3},
  pages = {181--187},
  author = {Suchismita Mishra and Yadlapalli S. Kusuma and Bontha V. Babu},
  title = {Treatment-seeking and out-of-pocket expenditure on childhood illness in a migrant tribal community in Bhubaneswar,  Odisha State,  India},
  journal = {Paediatrics and International Child Health}
}

@article{Bohnert2016,
  doi = {10.3390/ijerph13121189},
  url = {https://doi.org/10.3390/ijerph13121189},
  year = {2016},
  month = nov,
  publisher = {{MDPI} {AG}},
  volume = {13},
  number = {12},
  pages = {1189},
  author = {Kate Bohnert and Anna Chard and Alex Mwaki and Amy Kirby and Richard Muga and Corey Nagel and Evan Thomas and Matthew Freeman},
  title = {Comparing Sanitation Delivery Modalities in Urban Informal Settlement Schools: A Randomized Trial in Nairobi,  Kenya},
  journal = {International Journal of Environmental Research and Public Health}
}

@article{Sengupta2016,
  doi = {10.1093/pubmed/fdw131},
  url = {https://doi.org/10.1093/pubmed/fdw131},
  year = {2016},
  month = dec,
  publisher = {Oxford University Press ({OUP})},
  volume = {39},
  number = {4},
  pages = {805--812},
  author = {Paramita Sengupta and Anoop Ivan Benjamin and Puja R Myles and Bontha V Babu},
  title = {Evaluation of a community-based intervention to improve routine childhood vaccination uptake among migrants in urban slums of Ludhiana,  India},
  journal = {Journal of Public Health}
}

@article{Sibanyoni2016,
  doi = {10.1007/s10900-016-0303-6},
  url = {https://doi.org/10.1007/s10900-016-0303-6},
  year = {2016},
  month = dec,
  publisher = {Springer Science and Business Media {LLC}},
  volume = {42},
  number = {4},
  pages = {664--673},
  author = {J. J. Sibanyoni and F. T. Tabit},
  title = {Assessing the Food Safety Attitudes and Awareness of Managers of School Feeding Programmes in Mpumalanga,  South Africa},
  journal = {Journal of Community Health}
}

@article{Fatima2016,
  doi = {10.1371/journal.pone.0165813},
  url = {https://doi.org/10.1371/journal.pone.0165813},
  year = {2016},
  month = nov,
  publisher = {Public Library of Science ({PLoS})},
  volume = {11},
  number = {11},
  pages = {e0165813},
  author = {Razia Fatima and Ejaz Qadeer and Aashifa Yaqoob and Mahboob ul Haq and Suman S. Majumdar and Hemant D. Shewade and Robert Stevens and Jacob Creswell and Nasir Mahmood and Ajay M. V. Kumar},
  editor = {Vishnu Chaturvedi},
  title = {Extending `Contact Tracing' into the Community within a 50-Metre Radius of an Index Tuberculosis Patient Using Xpert {MTB}/{RIF} in Urban,  Pakistan: Did It Increase Case Detection?},
  journal = {{PLOS} {ONE}}
}

@article{Prasad2016,
  doi = {10.1016/j.ijtb.2016.08.006},
  url = {https://doi.org/10.1016/j.ijtb.2016.08.006},
  year = {2016},
  month = jul,
  publisher = {Elsevier {BV}},
  volume = {63},
  number = {3},
  pages = {199--202},
  author = {Banuru Muralidhara Prasad and Srinath Satyanarayana and Sarabjit Singh Chadha},
  title = {Lessons learnt from active tuberculosis case finding in an urban slum setting of Agra city,  India},
  journal = {Indian Journal of Tuberculosis}
}

@article{Marimuthu2016,
  doi = {10.1016/j.ijtb.2016.08.007},
  url = {https://doi.org/10.1016/j.ijtb.2016.08.007},
  year = {2016},
  month = jul,
  publisher = {Elsevier {BV}},
  volume = {63},
  number = {3},
  pages = {167--170},
  author = {Palaniappan Marimuthu},
  title = {Tuberculosis prevalence and socio-economic differentials in the slums of four metropolitan cities of India},
  journal = {Indian Journal of Tuberculosis}
}

@article{Barrington2016,
  doi = {10.1016/j.socscimed.2016.11.003},
  url = {https://doi.org/10.1016/j.socscimed.2016.11.003},
  year = {2016},
  month = dec,
  publisher = {Elsevier {BV}},
  volume = {171},
  pages = {84--93},
  author = {D.J. Barrington and S. Sridharan and S.G. Saunders and R.T. Souter and J. Bartram and K.F. Shields and S. Meo and A. Kearton and R.K. Hughes},
  title = {Improving community health through marketing exchanges: A participatory action research study on water,  sanitation,  and hygiene in three Melanesian countries},
  journal = {Social Science {\&} Medicine}
}

@article{deKlerk2016,
  doi = {10.1080/01459740.2016.1235573},
  url = {https://doi.org/10.1080/01459740.2016.1235573},
  year = {2016},
  month = sep,
  publisher = {Informa {UK} Limited},
  volume = {36},
  number = {4},
  pages = {305--318},
  author = {Josien de Klerk and Eileen Moyer},
  title = {{\textquotedblleft}A Body Like a Baby{\textquotedblright}: Social Self-Care among Older People with Chronic {HIV} in Mombasa},
  journal = {Medical Anthropology}
}

@article{Cohen2016,
  doi = {10.1016/j.ypmed.2016.09.014},
  url = {https://doi.org/10.1016/j.ypmed.2016.09.014},
  year = {2016},
  month = nov,
  publisher = {Elsevier {BV}},
  volume = {92},
  pages = {74--81},
  author = {Jessica Cohen and Ginger Golub and Margaret E. Kruk and Margaret McConnell},
  title = {Do active patients seek higher quality prenatal care?: A panel data analysis from Nairobi,  Kenya},
  journal = {Preventive Medicine}
}

@article{Tobias2017,
  doi = {10.1016/j.scitotenv.2016.10.057},
  url = {https://doi.org/10.1016/j.scitotenv.2016.10.057},
  year = {2017},
  month = jan,
  publisher = {Elsevier {BV}},
  volume = {576},
  pages = {264--272},
  author = {Robert Tobias and Mark O{\textquotesingle}Keefe and Rahel K\"{u}nzle and Heiko Gebauer and Harald Gr\"{u}ndl and Eberhard Morgenroth and Wouter Pronk and Tove A. Larsen},
  title = {Early testing of new sanitation technology for urban slums: The case of the Blue Diversion Toilet},
  journal = {Science of The Total Environment}
}

@article{doNascimento2017,
  doi = {10.1016/j.archger.2016.10.004},
  url = {https://doi.org/10.1016/j.archger.2016.10.004},
  year = {2017},
  month = jan,
  publisher = {Elsevier {BV}},
  volume = {68},
  pages = {119--125},
  author = {Carla Ferreira do Nascimento and Yeda Aparecida Oliveira Duarte and Maria L{\'{u}}cia Lebr{\~{a}}o and Alexandre Dias Porto Chiavegatto Filho},
  title = {Individual and contextual characteristics of indoor and outdoor falls in older residents of S{\~{a}}o Paulo,  Brazil},
  journal = {Archives of Gerontology and Geriatrics}
}

@article{AlarconFalconi2017,
  doi = {10.1016/j.ijheh.2016.09.019},
  url = {https://doi.org/10.1016/j.ijheh.2016.09.019},
  year = {2017},
  month = jan,
  publisher = {Elsevier {BV}},
  volume = {220},
  number = {1},
  pages = {29--36},
  author = {Tania M. Alarcon Falconi and Alexandra V. Kulinkina and Venkata Raghava Mohan and Mark R. Francis and Deepthi Kattula and Rajiv Sarkar and Honorine Ward and Gagandeep Kang and Vinohar Balraj and Elena N. Naumova},
  title = {Quantifying tap-to-household water quality deterioration in urban communities in Vellore,  India: The impact of spatial assumptions},
  journal = {International Journal of Hygiene and Environmental Health}
}

@article{Nelson2016,
  doi = {10.1016/j.vaccine.2016.09.038},
  url = {https://doi.org/10.1016/j.vaccine.2016.09.038},
  year = {2016},
  month = nov,
  publisher = {Elsevier {BV}},
  volume = {34},
  number = {46},
  pages = {5495--5503},
  author = {Kristin N. Nelson and Aaron S. Wallace and Samir V. Sodha and Danni Daniels and Vance Dietz},
  title = {Assessing strategies for increasing urban routine immunization coverage of childhood vaccines in low and middle-income countries: A systematic review of peer-reviewed literature},
  journal = {Vaccine}
}

@article{Ezeh2017,
  doi = {10.1016/s0140-6736(16)31650-6},
  url = {https://doi.org/10.1016/s0140-6736(16)31650-6},
  year = {2017},
  month = feb,
  publisher = {Elsevier {BV}},
  volume = {389},
  number = {10068},
  pages = {547--558},
  author = {Alex Ezeh and Oyinlola Oyebode and David Satterthwaite and Yen-Fu Chen and Robert Ndugwa and Jo Sartori and Blessing Mberu and G J Melendez-Torres and Tilahun Haregu and Samuel I Watson and Waleska Caiaffa and Anthony Capon and Richard J Lilford},
  title = {The history,  geography,  and sociology of slums and the health problems of people who live in slums},
  journal = {The Lancet}
}

@article{Lilford2017,
  doi = {10.1016/s0140-6736(16)31848-7},
  url = {https://doi.org/10.1016/s0140-6736(16)31848-7},
  year = {2017},
  month = feb,
  publisher = {Elsevier {BV}},
  volume = {389},
  number = {10068},
  pages = {559--570},
  author = {Richard J Lilford and Oyinlola Oyebode and David Satterthwaite and G J Melendez-Torres and Yen-Fu Chen and Blessing Mberu and Samuel I Watson and Jo Sartori and Robert Ndugwa and Waleska Caiaffa and Tilahun Haregu and Anthony Capon and Ruhi Saith and Alex Ezeh},
  title = {Improving the health and welfare of people who live in slums},
  journal = {The Lancet}
}

@article{Kerubo2016,
  doi = {10.1186/s12879-016-1920-5},
  url = {https://doi.org/10.1186/s12879-016-1920-5},
  year = {2016},
  month = oct,
  publisher = {Springer Science and Business Media {LLC}},
  volume = {16},
  number = {1},
  author = {Glennah Kerubo and Evans Amukoye and Stefan Niemann and Samuel Kariuki},
  title = {Drug susceptibility profiles of pulmonary Mycobacterium tuberculosis isolates from patients in informal urban settlements in Nairobi,  Kenya},
  journal = {{BMC} Infectious Diseases}
}

@article{Lee2016,
  doi = {10.1186/s12914-016-0099-6},
  url = {https://doi.org/10.1186/s12914-016-0099-6},
  year = {2016},
  month = oct,
  publisher = {Springer Science and Business Media {LLC}},
  volume = {16},
  number = {1},
  author = {Gwenyth O. Lee and Maribel Paredes Olortegui and Gabriela Salm{\'{o}}n-Mulanovich and Pablo Pe{\~{n}}ataro Yori and Margaret Kosek},
  title = {Early child health in an informal settlement in the Peruvian Amazon},
  journal = {{BMC} International Health and Human Rights}
}

@article{McLaren2016,
  doi = {10.1371/journal.pone.0163083},
  url = {https://doi.org/10.1371/journal.pone.0163083},
  year = {2016},
  month = oct,
  publisher = {Public Library of Science ({PLoS})},
  volume = {11},
  number = {10},
  pages = {e0163083},
  author = {Zoë M. McLaren and Kathryn Schnippel and Alana Sharp},
  editor = {Joan A Cayl{\`{a}}},
  title = {A Data-Driven Evaluation of the Stop {TB} Global Partnership Strategy of Targeting Key Populations at Greater Risk for Tuberculosis},
  journal = {{PLOS} {ONE}}
}

@article{Jolly2016,
  doi = {10.1371/journal.pone.0162825},
  url = {https://doi.org/10.1371/journal.pone.0162825},
  year = {2016},
  month = oct,
  publisher = {Public Library of Science ({PLoS})},
  volume = {11},
  number = {10},
  pages = {e0162825},
  author = {Saira Parveen Jolly and Mahfuzar Rahman and Kaosar Afsana and Fakir Md Yunus and Ahmed M. R. Chowdhury},
  editor = {Sari Helena R\"{a}is\"{a}nen},
  title = {Evaluation of Maternal Health Service Indicators in Urban Slum of Bangladesh},
  journal = {{PLOS} {ONE}}
}

@article{Goudet2016_1,
  doi = {10.1017/s1368980016002445},
  url = {https://doi.org/10.1017/s1368980016002445},
  year = {2016},
  month = sep,
  publisher = {Cambridge University Press ({CUP})},
  volume = {20},
  number = {4},
  pages = {608--619},
  author = {Sophie M Goudet and Elizabeth W Kimani-Murage and Frederick Wekesah and Milka Wanjohi and Paula L Griffiths and Barry Bogin and Nyovani J Madise},
  title = {How does poverty affect children's nutritional status in Nairobi slums? A qualitative study of the root causes of undernutrition},
  journal = {Public Health Nutrition}
}

@article{Odhiambo2016,
  doi = {10.1186/s12889-016-3662-0},
  url = {https://doi.org/10.1186/s12889-016-3662-0},
  year = {2016},
  month = sep,
  publisher = {Springer Science and Business Media {LLC}},
  volume = {16},
  number = {1},
  author = {Gladys O. Odhiambo and Rosemary M. Musuva and Maurice R. Odiere and Pauline N. Mwinzi},
  title = {Experiences and perspectives of community health workers from implementing treatment for schistosomiasis using the community directed intervention strategy in an informal settlement in Kisumu City,  western Kenya},
  journal = {{BMC} Public Health}
}

@article{Shrestha2016,
  doi = {10.1186/s12889-016-3651-3},
  url = {https://doi.org/10.1186/s12889-016-3651-3},
  year = {2016},
  month = sep,
  publisher = {Springer Science and Business Media {LLC}},
  volume = {16},
  number = {1},
  author = {Sumina Shrestha and Monika Shrestha and Rajendra Raj Wagle and Gita Bhandari},
  title = {Predictors of incompletion of immunization among children residing in the slums of Kathmandu valley,  Nepal: a case-control study},
  journal = {{BMC} Public Health}
}

@article{Matawle2016,
  doi = {10.1007/s10653-016-9871-8},
  url = {https://doi.org/10.1007/s10653-016-9871-8},
  year = {2016},
  month = sep,
  publisher = {Springer Science and Business Media {LLC}},
  volume = {39},
  number = {5},
  pages = {1045--1058},
  author = {Jeevan Lal Matawle and Shamsh Pervez and Anjali Shrivastava and Suresh Tiwari and Pallavi Pant and Manas Kanti Deb and Diwan Singh Bisht and Yasmeen F. Pervez},
  title = {{PM}2.5 pollution from household solid fuel burning practices in central India: 1. Impact on indoor air quality and associated health risks},
  journal = {Environmental Geochemistry and Health}
}

@article{Jawhari2016,
  doi = {10.1016/j.ijmedinf.2016.07.015},
  url = {https://doi.org/10.1016/j.ijmedinf.2016.07.015},
  year = {2016},
  month = oct,
  publisher = {Elsevier {BV}},
  volume = {94},
  pages = {246--254},
  author = {Badeia Jawhari and Louanne Keenan and David Zakus and Dave Ludwick and Abraam Isaac and Abdullah Saleh and Robert Hayward},
  title = {Barriers and facilitators to Electronic Medical Record ({EMR}) use in an urban slum},
  journal = {International Journal of Medical Informatics}
}

@article{Baiocchi2016,
  doi = {10.1007/s11121-016-0701-0},
  url = {https://doi.org/10.1007/s11121-016-0701-0},
  year = {2016},
  month = aug,
  publisher = {Springer Science and Business Media {LLC}},
  volume = {18},
  number = {7},
  pages = {818--827},
  author = {Michael Baiocchi and Benjamin Omondi and Nickson Langat and Derek B. Boothroyd and Jake Sinclair and Lee Pavia and Munyae Mulinge and Oscar Githua and Neville H. Golden and Clea Sarnquist},
  title = {A Behavior-Based Intervention That Prevents Sexual Assault: the Results of a Matched-Pairs,  Cluster-Randomized Study in Nairobi,  Kenya},
  journal = {Prevention Science}
}

@article{Nasreen2016,
  doi = {10.1111/jcap.12150},
  url = {https://doi.org/10.1111/jcap.12150},
  year = {2016},
  month = aug,
  publisher = {Wiley},
  volume = {29},
  number = {3},
  pages = {135--144},
  author = {Hashima E. Nasreen and Mohammad Ariful Alam and Maigun Edhborg},
  title = {Prevalence and Associated Factors of Depressive Symptoms Among Disadvantaged Adolescents: Results from a Population-Based Study in Bangladesh},
  journal = {Journal of Child and Adolescent Psychiatric Nursing}
}

@article{Lungu2016,
  doi = {10.1186/s12913-016-1678-x},
  url = {https://doi.org/10.1186/s12913-016-1678-x},
  year = {2016},
  month = aug,
  publisher = {Springer Science and Business Media {LLC}},
  volume = {16},
  number = {1},
  author = {Edgar Arnold Lungu and Regien Biesma and Maureen Chirwa and Catherine Darker},
  title = {Healthcare seeking practices and barriers to accessing under-five child health services in urban slums in Malawi: a qualitative study},
  journal = {{BMC} Health Services Research}
}

@article{Harrell2016,
  doi = {10.1093/her/cyw039},
  url = {https://doi.org/10.1093/her/cyw039},
  year = {2016},
  month = aug,
  publisher = {Oxford University Press ({OUP})},
  volume = {31},
  number = {5},
  pages = {624--638},
  author = {Melissa B. Harrell and Monika Arora and Shalini Bassi and Vinay K. Gupta and Cheryl L. Perry and K. Srinath Reddy},
  title = {Reducing tobacco use among low socio-economic status youth in Delhi,  India: outcomes from project {ACTIVITY},  a cluster randomized trial},
  journal = {Health Education Research}
}

@article{Gibbs2016_1,
  doi = {10.1080/17441692.2016.1214281},
  url = {https://doi.org/10.1080/17441692.2016.1214281},
  year = {2016},
  month = aug,
  publisher = {Informa {UK} Limited},
  volume = {13},
  number = {7},
  pages = {788--803},
  author = {Andrew Gibbs and Kaymarlin Govender and Rachel Jewkes},
  title = {An exploratory analysis of factors associated with depression in a vulnerable group of young people living in informal settlements in South Africa},
  journal = {Global Public Health}
}

@article{Mason2016,
  doi = {10.1371/journal.pntd.0004895},
  url = {https://doi.org/10.1371/journal.pntd.0004895},
  year = {2016},
  month = aug,
  publisher = {Public Library of Science ({PLoS})},
  volume = {10},
  number = {8},
  pages = {e0004895},
  author = {Meghan R. Mason and Carolina Encina and Srinand Sreevatsan and Claudia Mu{\~{n}}oz-Zanzi},
  editor = {Mathieu Picardeau},
  title = {Distribution and Diversity of Pathogenic Leptospira Species in Peri-domestic Surface Waters from South Central Chile},
  journal = {{PLOS} Neglected Tropical Diseases}
}

@article{Hoddinott2016,
  doi = {10.1111/mcn.12355},
  url = {https://doi.org/10.1111/mcn.12355},
  year = {2016},
  month = aug,
  publisher = {Wiley},
  volume = {12},
  number = {4},
  pages = {885--897},
  author = {John Hoddinott and Naureen I. Karachiwalla and Natasha A. Ledlie and Shalini Roy},
  title = {Adolescent girls{\textquotesingle} infant and young child nutrition knowledge levels and sources differ among rural and urban samples in Bangladesh},
  journal = {Maternal {\&} Child Nutrition}
}

@article{Sarkar2016,
  doi = {10.1007/s13312-016-0892-2},
  url = {https://doi.org/10.1007/s13312-016-0892-2},
  year = {2016},
  month = jul,
  publisher = {Springer Science and Business Media {LLC}},
  volume = {53},
  number = {7},
  pages = {583--588},
  author = {R. Sarkar and B. P. Gladstone and J. P. Warier and S. L. Sharma and U. Raman and J. Muliyil and G. Kang},
  title = {Rotavirus and other diarrheal disease in a birth cohort from Southern Indian community},
  journal = {Indian Pediatrics}
}

@article{Chakraborty2016,
  doi = {10.1177/1077801216659941},
  url = {https://doi.org/10.1177/1077801216659941},
  year = {2016},
  month = aug,
  publisher = {{SAGE} Publications},
  volume = {23},
  number = {11},
  pages = {1336--1360},
  author = {Proshant Chakraborty and Nayreen Daruwalla and Anuja Jayaraman and Shanti Pantvaidya},
  title = {{\textquotedblleft}You Are a Part of the Solution{\textquotedblright}: Negotiating Gender-Based Violence and Engendering Change in Urban Informal Settlements in Mumbai,  India},
  journal = {Violence Against Women}
}

@article{Sarnquist2016,
  doi = {10.1177/1090198116657777},
  url = {https://doi.org/10.1177/1090198116657777},
  year = {2016},
  month = jul,
  publisher = {{SAGE} Publications},
  volume = {44},
  number = {2},
  pages = {297--303},
  author = {Clea Sarnquist and Jake Sinclair and Benjamin Omondi Mboya and Nickson Langat and Lee Paiva and Bonnie Halpern-Felsher and Neville H. Golden and Yvonne A. Maldonado and Michael T. Baiocchi},
  title = {Evidence That Classroom-Based Behavioral Interventions Reduce Pregnancy-Related School Dropout Among Nairobi Adolescents},
  journal = {Health Education {\&} Behavior}
}

@article{Beletsky2016,
  doi = {10.1186/s12942-016-0053-9},
  url = {https://doi.org/10.1186/s12942-016-0053-9},
  year = {2016},
  month = jul,
  publisher = {Springer Science and Business Media {LLC}},
  volume = {15},
  number = {1},
  author = {Leo Beletsky and Jaime Arredondo and Dan Werb and Alicia Vera and Daniela Abramovitz and Joseph J. Amon and Kimberly C. Brouwer and Steffanie A. Strathdee and Tommi L. Gaines},
  title = {Utilization of Google enterprise tools to georeference survey data among hard-to-reach groups: strategic application in international settings},
  journal = {International Journal of Health Geographics}
}

@article{AwunyoAkaba2016,
  doi = {10.1186/s12889-016-3283-7},
  url = {https://doi.org/10.1186/s12889-016-3283-7},
  year = {2016},
  month = jul,
  publisher = {Springer Science and Business Media {LLC}},
  volume = {16},
  number = {1},
  author = {Y. Awunyo-Akaba and J. Awunyo-Akaba and M. Gyapong and K. Senah and F. Konradsen and T. Rheinl\"{a}nder},
  title = {Sanitation investments in Ghana: An ethnographic investigation of the role of tenure security,  land ownership and livelihoods},
  journal = {{BMC} Public Health}
}

@article{DiamondSmith2016,
  doi = {10.1016/j.midw.2016.06.014},
  url = {https://doi.org/10.1016/j.midw.2016.06.014},
  year = {2016},
  month = sep,
  publisher = {Elsevier {BV}},
  volume = {40},
  pages = {114--123},
  author = {Nadia Diamond-Smith and May Sudhinaraset and Jason Melo and Nirmala Murthy},
  title = {The relationship between women{\textquotesingle}s experiences of mistreatment at facilities during childbirth,  types of support received and person providing the support in Lucknow,  India},
  journal = {Midwifery}
}

@article{Bennett2016,
  doi = {10.1016/j.socscimed.2016.07.002},
  url = {https://doi.org/10.1016/j.socscimed.2016.07.002},
  year = {2016},
  month = aug,
  publisher = {Elsevier {BV}},
  volume = {163},
  pages = {107--116},
  author = {Rachel Bennett and Gloria Chepngeno-Langat and Maria Evandrou and Jane Falkingham},
  title = {Gender differentials and old age survival in the Nairobi slums,  Kenya},
  journal = {Social Science {\&} Medicine}
}

@article{Habib2016,
  doi = {10.1093/eurpub/ckw096},
  url = {https://doi.org/10.1093/eurpub/ckw096},
  year = {2016},
  month = jul,
  publisher = {Oxford University Press ({OUP})},
  volume = {26},
  number = {6},
  pages = {1039--1044},
  author = {Rima R. Habib and Diana Mikati and Safa Hojeij and Khalil El Asmar and Monique Chaaya and Rami Zurayk},
  title = {Associations between poor living conditions and multi-morbidity among Syrian migrant agricultural workers in Lebanon},
  journal = {The European Journal of Public Health}
}

@article{Gibbs2016_2,
  doi = {10.2989/16085906.2016.1204331},
  url = {https://doi.org/10.2989/16085906.2016.1204331},
  year = {2016},
  month = jul,
  publisher = {Informa {UK} Limited},
  volume = {15},
  number = {2},
  pages = {141--148},
  author = {Andrew Gibbs},
  title = {Tackling gender inequalities and intimate partner violence in the response to {HIV}: moving towards effective interventions in Southern and Eastern Africa},
  journal = {African Journal of {AIDS} Research}
}

@article{Sudhinaraset2016,
  doi = {10.1186/s12884-016-0942-8},
  url = {https://doi.org/10.1186/s12884-016-0942-8},
  year = {2016},
  month = jul,
  publisher = {Springer Science and Business Media {LLC}},
  volume = {16},
  number = {1},
  author = {May Sudhinaraset and Naomi Beyeler and Sandhya Barge and Nadia Diamond-Smith},
  title = {Decision-making for delivery location and quality of care among slum-dwellers: a qualitative study in Uttar Pradesh,  India},
  journal = {{BMC} Pregnancy and Childbirth}
}

@article{Chanani2016,
  doi = {10.1177/0379572116657241},
  url = {https://doi.org/10.1177/0379572116657241},
  year = {2016},
  month = jul,
  publisher = {{SAGE} Publications},
  volume = {37},
  number = {4},
  pages = {504--516},
  author = {Sheila Chanani and Jeremy Wacksman and Devika Deshmukh and Shanti Pantvaidya and Armida Fernandez and Anuja Jayaraman},
  title = {M-Health for Improving Screening Accuracy of Acute Malnutrition in a Community-Based Management of Acute Malnutrition Program in Mumbai Informal Settlements},
  journal = {Food and Nutrition Bulletin}
}

@article{Nawagi2016,
  doi = {10.4314/ahs.v16i1.15},
  url = {https://doi.org/10.4314/ahs.v16i1.15},
  year = {2016},
  month = may,
  publisher = {African Journals Online ({AJOL})},
  volume = {16},
  number = {1},
  pages = {116},
  author = {Faith Nawagi and Arthur Mpimbaza and John Mukisa and Patrick Serwadda and Samuel Kyalema and Daniel Kizza},
  title = {Knowledge and practices related to sexually transmitted infections among women of reproductive age living in Katanga slum,  Kampala,  Uganda},
  journal = {African Health Sciences}
}

@article{Goudet2016_2,
  doi = {10.1080/03014460.2016.1205660},
  url = {https://doi.org/10.1080/03014460.2016.1205660},
  year = {2016},
  month = jul,
  publisher = {Informa {UK} Limited},
  volume = {44},
  number = {1},
  pages = {1--10},
  author = {Sophie Goudet and Paula Griffiths and Barry Bogin and Nyovani Madise},
  title = {Interventions to tackle malnutrition and its risk factors in children living in slums: a scoping review},
  journal = {Annals of Human Biology}
}

@article{Banerjee2016,
  doi = {10.1016/j.ihj.2015.09.029},
  url = {https://doi.org/10.1016/j.ihj.2015.09.029},
  year = {2016},
  month = may,
  publisher = {Elsevier {BV}},
  volume = {68},
  number = {3},
  pages = {286--294},
  author = {Suvro Banerjee and Tapan Kumar Mukherjee and Srabashi Basu},
  title = {Prevalence,  awareness,  and control of hypertension in the slums of Kolkata},
  journal = {Indian Heart Journal}
}

@article{Sahariah2016,
  doi = {10.3945/jn.115.223461},
  url = {https://doi.org/10.3945/jn.115.223461},
  year = {2016},
  month = jun,
  publisher = {Oxford University Press ({OUP})},
  volume = {146},
  number = {7},
  pages = {1453S--1460S},
  author = {Sirazul A Sahariah and Ramesh D Potdar and Meera Gandhi and Sarah H Kehoe and Nick Brown and Harshad Sane and Patsy J Coakley and Ella Marley-Zagar and Harsha Chopra and Devi Shivshankaran and Vanessa A Cox and Alan A Jackson and Barrie M Margetts and Caroline HD Fall},
  title = {A Daily Snack Containing Leafy Green Vegetables,  Fruit,  and Milk before and during Pregnancy Prevents Gestational Diabetes in a Randomized,  Controlled Trial in Mumbai,  India},
  journal = {The Journal of Nutrition}
}

@article{OwusuAnsah2016,
  doi = {10.4102/phcfm.v8i1.822},
  url = {https://doi.org/10.4102/phcfm.v8i1.822},
  year = {2016},
  month = mar,
  publisher = {{AOSIS}},
  volume = {8},
  number = {1},
  author = {Frances E. Owusu-Ansah and Harry Tagbor and Mabel Afi Togbe},
  title = {Access to health in city slum dwellers: The case of Sodom and Gomorrah in Accra,  Ghana},
  journal = {African Journal of Primary Health Care {\&} Family Medicine}
}

@article{Muthengi2016,
  doi = {10.1371/journal.pone.0155988},
  url = {https://doi.org/10.1371/journal.pone.0155988},
  year = {2016},
  month = may,
  publisher = {Public Library of Science ({PLoS})},
  volume = {11},
  number = {5},
  pages = {e0155988},
  author = {Eunice Muthengi and Tabither Gitau and Karen Austrian},
  editor = {Zulfiqar A. Bhutta},
  title = {Is Working Risky or Protective for Married Adolescent Girls in Urban Slums in Kenya? Understanding the Association between Working Status,  Savings and Intimate-Partner Violence},
  journal = {{PLOS} {ONE}}
}

@article{Mara2016,
  doi = {10.1093/trstmh/trw029},
  url = {https://doi.org/10.1093/trstmh/trw029},
  year = {2016},
  month = may,
  publisher = {Oxford University Press ({OUP})},
  volume = {110},
  number = {5},
  pages = {265--267},
  author = {Duncan Mara},
  title = {Shared sanitation: to include or to exclude?},
  journal = {Transactions of The Royal Society of Tropical Medicine and Hygiene}
}

@article{Parvin2016,
  doi = {10.1186/s12889-016-3060-7},
  url = {https://doi.org/10.1186/s12889-016-3060-7},
  year = {2016},
  month = may,
  publisher = {Springer Science and Business Media {LLC}},
  volume = {16},
  number = {1},
  author = {Kausar Parvin and Naznin Sultana and Ruchira Tabassum Naved},
  title = {Disclosure and help seeking behavior of women exposed to physical spousal violence in Dhaka slums},
  journal = {{BMC} Public Health}
}

@article{Mitchell2016,
  doi = {10.1080/17441692.2016.1165720},
  url = {https://doi.org/10.1080/17441692.2016.1165720},
  year = {2016},
  month = apr,
  publisher = {Informa {UK} Limited},
  volume = {11},
  number = {5-6},
  pages = {651--665},
  author = {Claudia Mitchell and Fatuma Chege and Lucy Maina and Margot Rothman},
  title = {Beyond engagement in working with children in eight Nairobi slums to address safety,  security,  and housing: Digital tools for policy and community dialogue},
  journal = {Global Public Health}
}

@article{Morrow2016,
  doi = {10.1186/s12914-016-0088-9},
  url = {https://doi.org/10.1186/s12914-016-0088-9},
  year = {2016},
  month = apr,
  publisher = {Springer Science and Business Media {LLC}},
  volume = {16},
  number = {1},
  author = {Martha Morrow and Greg Armstrong and Prarthna Dayal and Michelle Kermode},
  title = {Documenting a long-term development model in the slums of Delhi},
  journal = {{BMC} International Health and Human Rights}
}

@article{Kwiringira2016,
  doi = {10.1186/s12889-016-3036-7},
  url = {https://doi.org/10.1186/s12889-016-3036-7},
  year = {2016},
  month = apr,
  publisher = {Springer Science and Business Media {LLC}},
  volume = {16},
  number = {1},
  author = {Japheth Kwiringira and Peter Atekyereza and Charles Niwagaba and Robert Kabumbuli and Charles Rwabukwali and Robinah Kulabako and Isabel G\"{u}nther},
  title = {Seasonal variations and shared latrine cleaning practices in the slums of Kampala city,  Uganda},
  journal = {{BMC} Public Health}
}

@article{vanderKop2016_1,
  doi = {10.1186/s12879-016-1500-8},
  url = {https://doi.org/10.1186/s12879-016-1500-8},
  year = {2016},
  month = apr,
  publisher = {Springer Science and Business Media {LLC}},
  volume = {16},
  number = {1},
  author = {Mia Liisa van der Kop and Lehana Thabane and Patricia Opondo Awiti and Samuel Muhula and Lennie Bazira Kyomuhangi and Richard Todd Lester and Anna Mia Ekstr\"{o}m},
  title = {Advanced {HIV} disease at presentation to care in Nairobi,  Kenya: late diagnosis or delayed linkage to care?{\textemdash}a cross-sectional study},
  journal = {{BMC} Infectious Diseases}
}

@article{vanderKop2016_2,
  doi = {10.1177/1357633x16643457},
  url = {https://doi.org/10.1177/1357633x16643457},
  year = {2016},
  month = jul,
  publisher = {{SAGE} Publications},
  volume = {23},
  number = {2},
  pages = {314--320},
  author = {Mia L van der Kop and Samuel Muhula and Anna M Ekstr\"{o}m and Kate Jongbloed and Kirsten Smillie and Bonface Abunah and Koki Kinagwi and Lennie B Kyomuhangi and Lawrence Gelmon and David I Ojakaa and Richard T Lester and Patricia O Awiti},
  title = {Participation in a mobile health intervention trial to improve retention in {HIV} care: does gender matter?},
  journal = {Journal of Telemedicine and Telecare}
}

@article{Mukama2016,
  doi = {10.1155/2016/6830163},
  url = {https://doi.org/10.1155/2016/6830163},
  year = {2016},
  publisher = {Hindawi Limited},
  volume = {2016},
  pages = {1--7},
  author = {Trasias Mukama and Rawlance Ndejjo and David Musoke and Geofrey Musinguzi and Abdullah Ali Halage and David O. Carpenter and John C. Ssempebwa},
  title = {Practices,  Concerns,  and Willingness to Participate in Solid Waste Management in Two Urban Slums in Central Uganda},
  journal = {Journal of Environmental and Public Health}
}

@article{Delavallade2016,
  doi = {10.1002/hec.3337},
  url = {https://doi.org/10.1002/hec.3337},
  year = {2016},
  month = mar,
  publisher = {Wiley},
  volume = {26},
  number = {5},
  pages = {619--638},
  author = {Clara Delavallade},
  title = {Quality Health Care and Willingness to Pay for Health Insurance Retention: A Randomized Experiment in Kolkata Slums},
  journal = {Health Economics}
}

@article{vandeVijver2016,
  doi = {10.3402/gha.v9.30922},
  url = {https://doi.org/10.3402/gha.v9.30922},
  year = {2016},
  month = mar,
  publisher = {Informa {UK} Limited},
  volume = {9},
  number = {1},
  pages = {30922},
  author = {Steven van de Vijver and Samuel Oji Oti and Gabriela B. Gomez and Charles Agyemang and Thaddaeus Egondi and Eric Moll van Charante and Lizzy M. Brewster and Catherine Hankins and Zlata Tanovic and Alex Ezeh and Catherine Kyobutungi and Karien Stronks},
  title = {Impact evaluation of a community-based intervention for prevention of cardiovascular diseases in the slums of Nairobi: the {SCALE}-{UP} study},
  journal = {Global Health Action}
}

@article{Mistry2016,
  doi = {10.1371/journal.pone.0152287},
  url = {https://doi.org/10.1371/journal.pone.0152287},
  year = {2016},
  month = mar,
  publisher = {Public Library of Science ({PLoS})},
  volume = {11},
  number = {3},
  pages = {e0152287},
  author = {Nerges Mistry and Sheela Rangan and Yatin Dholakia and Eunice Lobo and Shimoni Shah and Akshaya Patil},
  editor = {Daniela Flavia Hozbor},
  title = {Durations and Delays in Care Seeking,  Diagnosis and Treatment Initiation in Uncomplicated Pulmonary Tuberculosis Patients in Mumbai,  India},
  journal = {{PLOS} {ONE}}
}

@article{Mbae2016,
  doi = {10.1186/s12879-016-1436-z},
  url = {https://doi.org/10.1186/s12879-016-1436-z},
  year = {2016},
  month = mar,
  publisher = {Springer Science and Business Media {LLC}},
  volume = {16},
  number = {1},
  author = {C. Mbae and E. Mulinge and F. Guleid and J. Wainaina and A. Waruru and Z. K. Njiru and S. Kariuki},
  title = {Molecular Characterization of Giardia duodenalis in Children in Kenya},
  journal = {{BMC} Infectious Diseases}
}

@article{Deuba2016,
  doi = {10.1186/s12905-016-0293-7},
  url = {https://doi.org/10.1186/s12905-016-0293-7},
  year = {2016},
  month = mar,
  publisher = {Springer Science and Business Media {LLC}},
  volume = {16},
  number = {1},
  author = {Keshab Deuba and Anustha Mainali and Helle M. Alvesson and Deepak K. Karki},
  title = {Experience of intimate partner violence among young pregnant women in urban slums of Kathmandu Valley,  Nepal: a qualitative study},
  journal = {{BMC} Women{\textquotesingle}s Health}
}

@article{Mitra2016,
  doi = {10.1080/21645515.2015.1117715},
  url = {https://doi.org/10.1080/21645515.2015.1117715},
  year = {2016},
  month = feb,
  publisher = {Informa {UK} Limited},
  volume = {12},
  number = {4},
  pages = {939--945},
  author = {Monjori Mitra and Nitin Shah and Apurba Ghosh and Suparna Chatterjee and Iqbal Kaur and Nisha Bhattacharya and Suparna Basu},
  title = {Efficacy and safety of vi-tetanus toxoid conjugated typhoid vaccine ({PedaTyph}{\texttrademark}) in Indian children: School based cluster randomized study},
  journal = {Human Vaccines {\&} Immunotherapeutics}
}

@article{McDowell2016,
  doi = {10.1093/trstmh/trw009},
  url = {https://doi.org/10.1093/trstmh/trw009},
  year = {2016},
  month = feb,
  publisher = {Oxford University Press ({OUP})},
  volume = {110},
  number = {3},
  pages = {192--198},
  author = {Andrew McDowell and Madhukar Pai},
  title = {Alternative medicine: an ethnographic study of how practitioners of Indian medical systems manage {TB} in Mumbai},
  journal = {Transactions of The Royal Society of Tropical Medicine and Hygiene}
}

@article{Haregu2016,
  doi = {10.3402/gha.v9.30626},
  url = {https://doi.org/10.3402/gha.v9.30626},
  year = {2016},
  month = feb,
  publisher = {Informa {UK} Limited},
  volume = {9},
  number = {1},
  pages = {30626},
  author = {Tilahun Nigatu Haregu and Samuel Oti and Nicholas Ngomi and Christopher Khayeka{\textendash}wandabwa and Thaddaeus Egondi and Catherine Kyobutungi},
  title = {Interlinkage among cardio-metabolic disease markers in an urban poor setting in Nairobi,  Kenya},
  journal = {Global Health Action}
}

@article{HoySchulz2015,
  doi = {10.1186/s12906-016-1016-1},
  url = {https://doi.org/10.1186/s12906-016-1016-1},
  year = {2015},
  month = dec,
  publisher = {Springer Science and Business Media {LLC}},
  volume = {16},
  number = {1},
  author = {Yana Emmy Hoy-Schulz and Kaniz Jannat and Thomas Roberts and Saira Husain Zaidi and Leanne Unicomb and Stephen Luby and Julie Parsonnet},
  title = {Safety and acceptability of Lactobacillus reuteri {DSM} 17938 and Bifidobacterium longum subspecies infantis 35624 in Bangladeshi infants: a phase I randomized clinical trial},
  journal = {{BMC} Complementary and Alternative Medicine}
}

@article{Marcil2016,
  doi = {10.1007/s11524-016-0026-0},
  url = {https://doi.org/10.1007/s11524-016-0026-0},
  year = {2016},
  month = feb,
  publisher = {Springer Science and Business Media {LLC}},
  volume = {93},
  number = {1},
  pages = {6--18},
  author = {Lucy Marcil and Kaosar Afsana and Henry B. Perry},
  title = {First Steps in Initiating an Effective Maternal,  Neonatal,  and Child Health Program in Urban Slums: the {BRAC} Manoshi Project's Experience with Community Engagement,  Social Mapping,  and Census Taking in Bangladesh},
  journal = {Journal of Urban Health}
}

@article{Savanur2015,
  doi = {10.1186/s41043-015-0017-x},
  url = {https://doi.org/10.1186/s41043-015-0017-x},
  year = {2015},
  month = jul,
  publisher = {Springer Science and Business Media {LLC}},
  volume = {33},
  number = {1},
  author = {Mitravinda S. Savanur and Padmini S. Ghugre},
  title = {Magnitude of undernutrition in children aged 2 to 4~years using {CIAF} and conventional indices in the slums of Mumbai city},
  journal = {Journal of Health,  Population and Nutrition}
}

@article{Lau2016,
  doi = {10.1371/journal.pntd.0004405},
  url = {https://doi.org/10.1371/journal.pntd.0004405},
  year = {2016},
  month = jan,
  publisher = {Public Library of Science ({PLoS})},
  volume = {10},
  number = {1},
  pages = {e0004405},
  author = {Colleen L. Lau and Conall H. Watson and John H. Lowry and Michael C. David and Scott B. Craig and Sarah J. Wynwood and Mike Kama and Eric J. Nilles},
  editor = {Mathieu Picardeau},
  title = {Human Leptospirosis Infection in Fiji: An Eco-epidemiological Approach to Identifying Risk Factors and Environmental Drivers for Transmission},
  journal = {{PLOS} Neglected Tropical Diseases}
}

@article{EzealaAdikaibe2016,
  doi = {10.1016/j.seizure.2015.12.010},
  url = {https://doi.org/10.1016/j.seizure.2015.12.010},
  year = {2016},
  month = feb,
  publisher = {Elsevier {BV}},
  volume = {35},
  pages = {100--105},
  author = {Birinus Adikaibe Ezeala-Adikaibe and Casmir Orjioke and Oluchi Ekenze and Uchenna Ijoma and Obinna Onodugo and Orakwue Molokwu and Peter Chime and Nkiru Mbadiwe and Eddy Aneke and Chinwe Onyekonwu and Grace Okudo and Celestine Okwara and Godwin Onyebueke and Ifeoma Ulasi},
  title = {Prevalence of active convulsive epilepsy in an urban slum in Enugu South East Nigeria},
  journal = {Seizure}
}

@article{Hagan2016,
  doi = {10.1371/journal.pntd.0004275},
  url = {https://doi.org/10.1371/journal.pntd.0004275},
  year = {2016},
  month = jan,
  publisher = {Public Library of Science ({PLoS})},
  volume = {10},
  number = {1},
  pages = {e0004275},
  author = {Jos{\'{e}} E. Hagan and Paula Moraga and Federico Costa and Nicolas Capian and Guilherme S. Ribeiro and Elsio A. Wunder and Ridalva D. M. Felzemburgh and Renato B. Reis and Nivison Nery and Francisco S. Santana and Deborah Fraga and Balbino L. dos Santos and Andr{\'{e}}ia C. Santos and Adriano Queiroz and Wagner Tassinari and Marilia S. Carvalho and Mitermayer G. Reis and Peter J. Diggle and Albert I. Ko},
  editor = {Ricardo J. Soares Magalhaes},
  title = {Spatiotemporal Determinants of Urban Leptospirosis Transmission: Four-Year Prospective Cohort Study of Slum Residents in Brazil},
  journal = {{PLOS} Neglected Tropical Diseases}
}

@article{Mathur2016,
  doi = {10.1111/cdoe.12212},
  url = {https://doi.org/10.1111/cdoe.12212},
  year = {2016},
  month = jan,
  publisher = {Wiley},
  pages = {n/a--n/a},
  author = {Manu Raj Mathur and Georgios Tsakos and Priyanka Parmar and Christopher J. Millett and Richard G. Watt},
  title = {Socioeconomic inequalities and determinants of oral hygiene status among Urban Indian adolescents},
  journal = {Community Dentistry and Oral Epidemiology}
}

@article{Morin2016,
  doi = {10.1111/disa.12174},
  url = {https://doi.org/10.1111/disa.12174},
  year = {2016},
  month = jan,
  publisher = {Wiley},
  volume = {40},
  number = {4},
  pages = {693--719},
  author = {V{\'{e}}ronique M. Morin and Mokbul Morshed Ahmad and Pennung Warnitchai},
  title = {Vulnerability to typhoon hazards in the coastal informal settlements of Metro Manila,  the Philippines},
  journal = {Disasters}
}

@article{Menezes2016,
  doi = {10.1016/j.vaccine.2015.12.042},
  url = {https://doi.org/10.1016/j.vaccine.2015.12.042},
  year = {2016},
  month = feb,
  publisher = {Elsevier {BV}},
  volume = {34},
  number = {6},
  pages = {791--797},
  author = {Ana Paula de O. Menezes and Jailton Azevedo and Mariela C. Leite and Leila C. Campos and Marcelo Cunha and Maria da Gloria S. Carvalho and Mitermayer G. Reis and Albert I. Ko and Daniel M. Weinberger and Guilherme Ribeiro and Joice N. Reis},
  title = {Nasopharyngeal carriage of Streptococcus pneumoniae among children in an urban setting in Brazil prior to {PCV}10 introduction},
  journal = {Vaccine}
}

@article{KimaniMurage2015,
  doi = {10.1017/s2040174415007941},
  url = {https://doi.org/10.1017/s2040174415007941},
  year = {2015},
  month = dec,
  publisher = {Cambridge University Press ({CUP})},
  volume = {7},
  number = {2},
  pages = {172--184},
  author = {E. W. Kimani-Murage and S. A. Norris and M. K. Mutua and F. Wekesah and M. Wanjohi and N. Muhia and P. Muriuki and T. Egondi and C. Kyobutungi and A. C. Ezeh and R. N. Musoke and S. T. McGarvey and N. J. Madise and P. L. Griffiths},
  title = {Potential effectiveness of Community Health Strategy to promote exclusive breastfeeding in urban poor settings in Nairobi,  Kenya: a quasi-experimental study},
  journal = {Journal of Developmental Origins of Health and Disease}
}

@article{Bansal2015,
  doi = {10.1038/ejcn.2015.215},
  url = {https://doi.org/10.1038/ejcn.2015.215},
  year = {2015},
  month = dec,
  publisher = {Springer Science and Business Media {LLC}},
  volume = {70},
  number = {6},
  pages = {730--737},
  author = {P G Bansal and G S Toteja and N Bhatia and N K Vikram and A Siddhu},
  title = {Impact of weekly iron folic acid supplementation with and without vitamin B12 on anaemic adolescent girls: a randomised clinical trial},
  journal = {European Journal of Clinical Nutrition}
}

@article{Mbae2015,
  doi = {10.1371/journal.pone.0142055},
  url = {https://doi.org/10.1371/journal.pone.0142055},
  year = {2015},
  month = dec,
  publisher = {Public Library of Science ({PLoS})},
  volume = {10},
  number = {12},
  pages = {e0142055},
  author = {Cecilia Mbae and Erastus Mulinge and Anthony Waruru and Benjamin Ngugi and James Wainaina and Samuel Kariuki},
  editor = {Ana Paula Arez},
  title = {Genetic Diversity of Cryptosporidium in Children in an Urban Informal Settlement of Nairobi,  Kenya},
  journal = {{PLOS} {ONE}}
}

@article{Reddy2015,
  doi = {10.4103/0970-9290.172083},
  url = {https://doi.org/10.4103/0970-9290.172083},
  year = {2015},
  publisher = {Medknow},
  volume = {26},
  number = {5},
  pages = {537},
  author = {SujathaS Reddy and Radha Prashanth and BK Yashodha Devi and Nidhi Chugh and Aninditya Kaur and Nithin Thomas},
  title = {Prevalence of oral mucosal lesions among chewing tobacco users: A cross-sectional study},
  journal = {Indian Journal of Dental Research}
}

@article{Ogbudebe2015,
  doi = {10.1016/j.ijmyco.2014.12.007},
  url = {https://doi.org/10.1016/j.ijmyco.2014.12.007},
  year = {2015},
  month = mar,
  publisher = {Medknow},
  volume = {4},
  number = {1},
  pages = {18--24},
  author = {Chidubem L. Ogbudebe and Joseph N. Chukwu and Charles C. Nwafor and Anthony O. Meka and Ngozi Ekeke and Nelson O. Madichie and Moses C. Anyim and Chijioke Osakwe and Ugochukwu Onyeonoro and Kingsley N. Ukwaja and Daniel C. Oshi},
  title = {Reaching the underserved: Active tuberculosis case finding in urban slums in southeastern Nigeria},
  journal = {International Journal of Mycobacteriology}
}

@article{Wilunda2015,
  doi = {10.1186/s12889-015-2556-x},
  url = {https://doi.org/10.1186/s12889-015-2556-x},
  year = {2015},
  month = dec,
  publisher = {Springer Science and Business Media {LLC}},
  volume = {15},
  number = {1},
  author = {Boniface Wilunda and Nawi Ng and Jennifer Stewart Williams},
  title = {Health and ageing in Nairobi's informal settlements-evidence from the International Network for the Demographic Evaluation of Populations and Their Health ({INDEPTH}): a cross sectional study},
  journal = {{BMC} Public Health}
}

@article{Friche2015,
  doi = {10.1590/0102-311x00079715},
  url = {https://doi.org/10.1590/0102-311x00079715},
  year = {2015},
  month = nov,
  publisher = {{FapUNIFESP} ({SciELO})},
  volume = {31},
  number = {suppl 1},
  pages = {51--64},
  author = {Am{\'{e}}lia Augusta de Lima Friche and Maria Ang{\'{e}}lica de Salles Dias and Priscila Brand{\~{a}}o dos Reis and Cl{\'{a}}udia Silva Dias and Waleska Teixeira Caiaffa},
  title = {Urban upgrading and its impact on health: a {\textquotedblleft}quasi-experimental{\textquotedblright} mixed-methods study protocol for the {BH}-Viva Project},
  journal = {Cadernos de Sa{\'{u}}de P{\'{u}}blica}
}

@article{Mychaleckyj2016,
  doi = {10.1016/j.vaccine.2015.11.046},
  url = {https://doi.org/10.1016/j.vaccine.2015.11.046},
  year = {2016},
  month = jan,
  publisher = {Elsevier {BV}},
  volume = {34},
  number = {3},
  pages = {358--366},
  author = {Josyf C. Mychaleckyj and Rashidul Haque and Marya Carmolli and Dadong Zhang and E. Ross Colgate and Uma Nayak and Mami Taniuchi and Dorothy Dickson and William C. Weldon and M. Steven Oberste and K. Zaman and Eric R. Houpt and Masud Alam and Beth D. Kirkpatrick and William A. Petri},
  title = {Effect of substituting {IPV} for {tOPV} on immunity to poliovirus in Bangladeshi infants: An open-label randomized controlled trial},
  journal = {Vaccine}
}

@article{Mumah2015,
  doi = {10.1111/j.1728-4465.2015.00038.x},
  url = {https://doi.org/10.1111/j.1728-4465.2015.00038.x},
  year = {2015},
  month = dec,
  publisher = {Wiley},
  volume = {46},
  number = {4},
  pages = {369--386},
  author = {Joyce N. Mumah and Kazuyo Machiyama and Michael Mutua and Caroline W. Kabiru and John Cleland},
  title = {Contraceptive Adoption,  Discontinuation,  and Switching among Postpartum Women in Nairobi{\textquotesingle}s Urban Slums},
  journal = {Studies in Family Planning}
}

@article{Njuguna2016,
  doi = {10.4269/ajtmh.15-0293},
  url = {https://doi.org/10.4269/ajtmh.15-0293},
  year = {2016},
  month = jan,
  publisher = {American Society of Tropical Medicine and Hygiene},
  volume = {94},
  number = {1},
  pages = {122--127},
  author = {Henry N. Njuguna and Joel M. Montgomery and Leonard Cosmas and Newton Wamola and Joseph O. Oundo and Meghna Desai and Ann M. Buff and Robert F. Breiman},
  title = {Malaria Parasitemia Among Febrile Patients Seeking Clinical Care at an Outpatient Health Facility in an Urban Informal Settlement Area in Nairobi,  Kenya},
  journal = {The American Journal of Tropical Medicine and Hygiene}
}

@article{Werner2015,
  doi = {10.1186/s12913-015-1167-7},
  url = {https://doi.org/10.1186/s12913-015-1167-7},
  year = {2015},
  month = jun,
  publisher = {Springer Science and Business Media {LLC}},
  volume = {15},
  number = {1},
  author = {Marie E. Werner and Steven van de Vijver and Mildred Adhiambo and Thaddaeus Egondi and Samuel O. Oti and Catherine Kyobutungi},
  title = {Results of a hypertension and diabetes treatment program in the slums of Nairobi: a retrospective cohort study},
  journal = {{BMC} Health Services Research}
}

@article{Hulland2015,
  doi = {10.1371/journal.pone.0141883},
  url = {https://doi.org/10.1371/journal.pone.0141883},
  year = {2015},
  month = nov,
  publisher = {Public Library of Science ({PLoS})},
  volume = {10},
  number = {11},
  pages = {e0141883},
  author = {Kristyna R. S. Hulland and Rachel P. Chase and Bethany A. Caruso and Rojalin Swain and Bismita Biswal and Krushna Chandra Sahoo and Pinaki Panigrahi and Robert Dreibelbis},
  editor = {Alexandra Kavushansky},
  title = {Sanitation,  Stress,  and Life Stage: A Systematic Data Collection Study among Women in Odisha,  India},
  journal = {{PLOS} {ONE}}
}

@article{Tumwebaze2015,
  doi = {10.1016/j.socscimed.2015.10.059},
  url = {https://doi.org/10.1016/j.socscimed.2015.10.059},
  year = {2015},
  month = dec,
  publisher = {Elsevier {BV}},
  volume = {147},
  pages = {72--79},
  author = {Innocent K. Tumwebaze and Hans-Joachim Mosler},
  title = {Effectiveness of group discussions and commitment in improving cleaning behaviour of shared sanitation users in Kampala,  Uganda slums},
  journal = {Social Science {\&} Medicine}
}

@article{Vikas MudgapalliSwati SharanChioma AmadiAshish Joshi2016,
  title = {Perception of receiving SMS based health messages among hypertensive individuals in urban slums},
  volume = {24},
  ISSN = {0928-7329},
  url = {http://doi.org/10.3233/THC-151097},
  DOI = {10.3233/THC-151097},
  number = {1},
  journal = {Technology and Health Care},
  publisher = {IOS Press},
  author = {Vikas Mudgapalli and Swati Sharan and Chioma Amadi and Ashish Joshi},
  year = {2016},
  month = Jan,
  pages = {57–65}
}

@article{Mathur2015,
  doi = {10.1371/journal.pone.0140860},
  url = {https://doi.org/10.1371/journal.pone.0140860},
  year = {2015},
  month = oct,
  publisher = {Public Library of Science ({PLoS})},
  volume = {10},
  number = {10},
  pages = {e0140860},
  author = {Manu Raj Mathur and Richard G. Watt and Christopher J. Millett and Priyanka Parmar and Georgios Tsakos},
  editor = {Koustuv Dalal},
  title = {Determinants of Socioeconomic Inequalities in Traumatic Dental Injuries among Urban Indian Adolescents},
  journal = {{PLOS} {ONE}}
}

@article{Heijnen2015_1,
  doi = {10.1093/trstmh/trv082},
  url = {https://doi.org/10.1093/trstmh/trv082},
  year = {2015},
  month = oct,
  publisher = {Oxford University Press ({OUP})},
  volume = {109},
  number = {11},
  pages = {690--699},
  author = {Marieke Heijnen and Parimita Routray and Belen Torondel and Thomas Clasen},
  title = {Neighbour-shared versus communal latrines in urban slums: a cross-sectional study in Orissa,  India exploring household demographics,  accessibility,  privacy,  use and cleanliness},
  journal = {Transactions of The Royal Society of Tropical Medicine and Hygiene}
}

@article{Mutisya2015,
  doi = {10.1186/s12889-015-2403-0},
  url = {https://doi.org/10.1186/s12889-015-2403-0},
  year = {2015},
  month = oct,
  publisher = {Springer Science and Business Media {LLC}},
  volume = {15},
  number = {1},
  author = {Maurice Mutisya and Ngianga-bakwin Kandala and Moses Waithanji Ngware and Caroline W. Kabiru},
  title = {Household food (in)security and nutritional status of urban poor children aged 6 to 23~months in Kenya},
  journal = {{BMC} Public Health}
}

@article{Gruebner2015,
  doi = {10.1371/journal.pone.0139545},
  url = {https://doi.org/10.1371/journal.pone.0139545},
  year = {2015},
  month = oct,
  publisher = {Public Library of Science ({PLoS})},
  volume = {10},
  number = {10},
  pages = {e0139545},
  author = {Oliver Gruebner and Sven Lautenbach and M. M. H. Khan and Samuel Kipruto and Michael Epprecht and Sandro Galea},
  editor = {Jose Antonio Stoute},
  title = {Place of Residence Moderates the Risk of Infant Death in Kenya: Evidence from the Most Recent Census 2009},
  journal = {{PLOS} {ONE}}
}

@article{Selmouni2015,
  doi = {10.26719/2015.21.8.555},
  url = {https://doi.org/10.26719/2015.21.8.555},
  year = {2015},
  month = aug,
  publisher = {World Health Organization Regional Office for the Eastern Mediterranean ({WHO}/{EMRO})},
  volume = {21},
  number = {8},
  pages = {555--563},
  author = {F. Selmouni and A. Zidouh and C. Nejjari and R. Bekkali},
  title = {Acceptability of the human papilloma virus vaccine among Moroccan parents: a population-based cross-sectional study},
  journal = {Eastern Mediterranean Health Journal}
}

@article{Alcock2015,
  doi = {10.1186/s12884-015-0661-6},
  url = {https://doi.org/10.1186/s12884-015-0661-6},
  year = {2015},
  month = sep,
  publisher = {Springer Science and Business Media {LLC}},
  volume = {15},
  number = {1},
  author = {Glyn Alcock and Sushmita Das and Neena Shah More and Ketaki Hate and Sharda More and Shanti Pantvaidya and David Osrin and Tanja AJ Houweling},
  title = {Examining inequalities in uptake of maternal health care and choice of provider in underserved urban areas of Mumbai,  India: a mixed methods study},
  journal = {{BMC} Pregnancy and Childbirth}
}

@article{Wobudeya2015,
  doi = {10.1186/s12889-015-2312-2},
  url = {https://doi.org/10.1186/s12889-015-2312-2},
  year = {2015},
  month = sep,
  publisher = {Springer Science and Business Media {LLC}},
  volume = {15},
  number = {1},
  author = {Eric Wobudeya and Deus Lukoye and Irene R. Lubega and Frank Mugabe and Moorine Sekadde and Philippa Musoke},
  title = {Epidemiology of tuberculosis in children in Kampala district,  Uganda,  2009{\textendash}2010$\mathsemicolon$ a retrospective cross-sectional study},
  journal = {{BMC} Public Health}
}

@article{Mchiza2015,
  doi = {10.3390/nu7095389},
  url = {https://doi.org/10.3390/nu7095389},
  year = {2015},
  month = sep,
  publisher = {{MDPI} {AG}},
  volume = {7},
  number = {9},
  pages = {8227--8250},
  author = {Zandile Mchiza and Nelia Steyn and Jillian Hill and Annamarie Kruger and Hettie Sch\"{o}nfeldt and Johanna Nel and Edelweiss Wentzel-Viljoen},
  title = {A Review of Dietary Surveys in the Adult South African Population from 2000 to 2015},
  journal = {Nutrients}
}

@article{Devasenapathy2015,
  doi = {10.1186/s12884-015-0635-8},
  url = {https://doi.org/10.1186/s12884-015-0635-8},
  year = {2015},
  month = sep,
  publisher = {Springer Science and Business Media {LLC}},
  volume = {15},
  number = {1},
  author = {Niveditha Devasenapathy and Suparna Ghosh Jerath and Elizebeth Allen and Saket Sharma and Anuraj H. Shankar and Sanjay Zodpey},
  title = {Reproductive healthcare utilization in urban poor settlements of Delhi: Baseline survey of {ANCHUL} (Ante Natal and Child Health care in Urban Slums) project},
  journal = {{BMC} Pregnancy and Childbirth}
}

@article{Collishaw2015,
  doi = {10.1007/s10802-015-0068-x},
  url = {https://doi.org/10.1007/s10802-015-0068-x},
  year = {2015},
  month = sep,
  publisher = {Springer Science and Business Media {LLC}},
  volume = {44},
  number = {4},
  pages = {719--730},
  author = {Stephan Collishaw and Frances Gardner and J. Lawrence Aber and Lucie Cluver},
  title = {Predictors of Mental Health Resilience in Children who Have Been Parentally Bereaved by {AIDS} in Urban South Africa},
  journal = {Journal of Abnormal Child Psychology}
}

@article{Mahmud2015,
  doi = {10.1186/s12960-015-0045-z},
  url = {https://doi.org/10.1186/s12960-015-0045-z},
  year = {2015},
  month = sep,
  publisher = {Springer Science and Business Media {LLC}},
  volume = {13},
  number = {1},
  author = {Ilias Mahmud and Sadia Chowdhury and Bulbul Ashraf Siddiqi and Sally Theobald and Hermen Ormel and Salauddin Biswas and Yamin Tauseef Jahangir and Malabika Sarker and Sabina Faiz Rashid},
  title = {Exploring the context in which different close-to-community sexual and reproductive health service providers operate in Bangladesh: a qualitative study},
  journal = {Human Resources for Health}
}

@article{Goel2015,
  doi = {10.2166/wh.2015.132},
  url = {https://doi.org/10.2166/wh.2015.132},
  year = {2015},
  month = sep,
  publisher = {{IWA} Publishing},
  volume = {13},
  number = {3},
  pages = {931--938},
  author = {Naveen K. Goel and Rambha Pathak and Sangeeta Gulati and S. Balakrishnan and Navpreet Singh and Hardeep Singh},
  title = {Surveillance of bacteriological quality of drinking water in Chandigarh,  northern India},
  journal = {Journal of Water and Health}
}

@article{Blanton2015,
  doi = {10.2166/wh.2014.173},
  url = {https://doi.org/10.2166/wh.2014.173},
  year = {2015},
  month = sep,
  publisher = {{IWA} Publishing},
  volume = {13},
  number = {3},
  pages = {714--725},
  author = {Elizabeth Blanton and Natalie Wilhelm and Ciara O{\textquotesingle}Reilly and Everline Muhonja and Solomon Karoki and Maurice Ope and Daniel Langat and Jared Omolo and Newton Wamola and Joseph Oundo and Robert Hoekstra and Tracy Ayers and Kevin De Cock and Robert Breiman and Eric Mintz and Daniele Lantagne},
  title = {A rapid assessment of drinking water quality in informal settlements after a cholera outbreak in Nairobi,  Kenya},
  journal = {Journal of Water and Health}
}

@article{Nasrullah2015,
  doi = {10.1186/s12914-015-0060-0},
  url = {https://doi.org/10.1186/s12914-015-0060-0},
  year = {2015},
  month = aug,
  publisher = {Springer Science and Business Media {LLC}},
  volume = {15},
  number = {1},
  author = {Muazzam Nasrullah and Rubeena Zakar and Muhammad Zakria Zakar and Safdar Abbas and Rabia Safdar},
  title = {Circumstances leading to intimate partner violence against women married as children: a qualitative study in Urban Slums of Lahore,  Pakistan},
  journal = {{BMC} International Health and Human Rights}
}

@article{Khan2015,
  doi = {10.1016/j.vaccine.2015.08.014},
  url = {https://doi.org/10.1016/j.vaccine.2015.08.014},
  year = {2015},
  month = sep,
  publisher = {Elsevier {BV}},
  volume = {33},
  number = {39},
  pages = {5103--5109},
  author = {Afshin Alaf Khan and Aiden Kennedy Varan and Alejandra Esteves-Jaramillo and Mariam Siddiqui and Shazia Sultana and Asad S. Ali and Anita K.M. Zaidi and Saad B. Omer},
  title = {Influenza vaccine acceptance among pregnant women in urban slum areas,  Karachi,  Pakistan},
  journal = {Vaccine}
}

@article{Okigbo2015,
  doi = {10.1186/s12978-015-0069-9},
  url = {https://doi.org/10.1186/s12978-015-0069-9},
  year = {2015},
  month = aug,
  publisher = {Springer Science and Business Media {LLC}},
  volume = {12},
  number = {1},
  author = {Chinelo C. Okigbo and Caroline W. Kabiru and Joyce N. Mumah and Sanyu A. Mojola and Donatien Beguy},
  title = {Influence of parental factors on adolescents' transition to first sexual intercourse in Nairobi,  Kenya: a longitudinal study},
  journal = {Reproductive Health}
}

@article{Silva2015,
  doi = {10.1371/journal.pone.0134577},
  url = {https://doi.org/10.1371/journal.pone.0134577},
  year = {2015},
  month = aug,
  publisher = {Public Library of Science ({PLoS})},
  volume = {10},
  number = {8},
  pages = {e0134577},
  author = {Carlos Jos{\'{e}} de Paula Silva and Ana Clara Mour{\~{a}}o Moura and Paula Cristina Pelli Paiva and Raquel Concei{\c{c}}{\~{a}}o Ferreira and Rafaella Almeida Silvestrini and Andr{\'{e}}a Maria Duarte Vargas and Liliam Pacheco Pinto de Paula and Marcelo Drummond Naves and Efig{\^{e}}nia Ferreira e Ferreira},
  editor = {Koustuv Dalal},
  title = {Maxillofacial Injuries as Markers of Interpersonal Violence in Belo Horizonte-Brazil: Analysis of the Socio-Spatial Vulnerability of the Location of Victim's Residences},
  journal = {{PLOS} {ONE}}
}

@article{Pereira2015,
  doi = {10.1590/s0034-8910.2015049005470},
  url = {https://doi.org/10.1590/s0034-8910.2015049005470},
  year = {2015},
  publisher = {{FapUNIFESP} ({SciELO})},
  volume = {49},
  number = {0},
  pages = {1--8},
  author = {Alessandra Gon{\c{c}}alves Lisb{\^{o}}a Pereira and Roberto de Andrade Medronho and Claudia Caminha Escosteguy and Luis Iv{\'{a}}n Ortiz Valencia and M{\^{o}}nica de Avelar Figueiredo Mafra Magalh{\~{a}}es},
  title = {Spatial distribution and socioeconomic context of tuberculosis in Rio de Janeiro,  Brazil},
  journal = {Revista de Sa{\'{u}}de P{\'{u}}blica}
}

@article{Sohaila2015,
  doi = {10.1186/s13104-015-1301-y},
  url = {https://doi.org/10.1186/s13104-015-1301-y},
  year = {2015},
  month = aug,
  publisher = {Springer Science and Business Media {LLC}},
  volume = {8},
  number = {1},
  author = {Arjumand Sohaila and Yasir Shafiq and Shazia Azim and Benazir Baloch and Ali Syed Muhammad Akhtar and Shiyam Sunder Tikmani and Nick Brown},
  title = {Predictors and outcome of tetanus in newborns in slum areas of Karachi City: a case control study},
  journal = {{BMC} Research Notes}
}

@article{Shibata2015,
  doi = {10.1016/j.scitotenv.2015.05.137},
  url = {https://doi.org/10.1016/j.scitotenv.2015.05.137},
  year = {2015},
  month = dec,
  publisher = {Elsevier {BV}},
  volume = {536},
  pages = {408--418},
  author = {Tomoyuki Shibata and James L. Wilson and Lindsey M. Watson and Ivan V. Nikitin and  Ansariadi and Ruslan La Ane and Alimin Maidin},
  title = {Life in a landfill slum,  children{\textquotesingle}s health,  and the Millennium Development Goals},
  journal = {Science of The Total Environment}
}

@article{Mahapatra2015_1,
  doi = {10.1080/21645515.2015.1066052},
  url = {https://doi.org/10.1080/21645515.2015.1066052},
  year = {2015},
  month = jul,
  publisher = {Informa {UK} Limited},
  volume = {12},
  number = {1},
  pages = {182--186},
  author = {Tanmay Mahapatra and Sanchita Mahapatra and Debottam Pal and Jayanta Saha and AnnaLena Lopez and Mohammad Ali and Barnali Bannerjee and Byomkesh Manna and Dipika Sur and Sujit Bhattacharya and Suman Kanungo},
  title = {Trials and tribulations of conducting interventional studies in urban slums of a developing country: Experiences from Kolkata,  India},
  journal = {Human Vaccines {\&} Immunotherapeutics}
}

@article{Raoot2015,
  doi = {10.1007/s12098-015-1845-9},
  url = {https://doi.org/10.1007/s12098-015-1845-9},
  year = {2015},
  month = jul,
  publisher = {Springer Science and Business Media {LLC}},
  volume = {83},
  number = {3},
  pages = {200--208},
  author = {Amita Raoot and Dharmendra Kumar Dewan and A. P. Dubey and R. K. Batra and Suresh Seth},
  title = {Measles Outbreak in High Risk Areas of Delhi: Epidemiological Investigation and Laboratory Confirmation},
  journal = {The Indian Journal of Pediatrics}
}

@article{Mason2015,
  doi = {10.1186/s12889-015-1964-2},
  url = {https://doi.org/10.1186/s12889-015-1964-2},
  year = {2015},
  month = jul,
  publisher = {Springer Science and Business Media {LLC}},
  volume = {15},
  number = {1},
  author = {Meghan R. Mason and Marcelo Gonzalez and James S. Hodges and Claudia Mu{\~{n}}oz-Zanzi},
  title = {Protective practices against zoonotic infections among rural and slum communities from South Central Chile},
  journal = {{BMC} Public Health}
}

@article{Warren2015,
  doi = {10.1186/s12884-015-0588-y},
  url = {https://doi.org/10.1186/s12884-015-0588-y},
  year = {2015},
  month = jul,
  publisher = {Springer Science and Business Media {LLC}},
  volume = {15},
  number = {1},
  author = {Charlotte E Warren and Timothy Abuya and Lucy Kanya and Francis Obare and Rebecca Njuki and Marleen Temmerman and Ben Bellows},
  title = {A cross sectional comparison of postnatal care quality in facilities participating in a maternal health voucher program versus non-voucher facilities in Kenya},
  journal = {{BMC} Pregnancy and Childbirth}
}

@article{Donta2015,
  doi = {10.4103/0971-5916.160701},
  url = {https://doi.org/10.4103/0971-5916.160701},
  year = {2015},
  publisher = {Medknow},
  volume = {141},
  number = {6},
  pages = {783},
  author = {Balaiah Donta and Saritha Nair and CP Prakasam and Shahina Begum},
  title = {Socio-demographic factors associated with domestic violence in urban slums,  Mumbai,  Maharashtra,  India},
  journal = {Indian Journal of Medical Research}
}

@article{Kikuti2015,
  doi = {10.1371/journal.pntd.0003937},
  url = {https://doi.org/10.1371/journal.pntd.0003937},
  year = {2015},
  month = jul,
  publisher = {Public Library of Science ({PLoS})},
  volume = {9},
  number = {7},
  pages = {e0003937},
  author = {Mariana Kikuti and Geraldo M. Cunha and Igor A. D. Paploski and Amelia M. Kasper and Monaise M. O. Silva and Aline S. Tavares and Jaqueline S. Cruz and T{\'{a}}ssia L. Queiroz and Moreno S. Rodrigues and Perla M. Santana and Helena C. A. V. Lima and Juan Calcagno and Daniele Takahashi and Andr{\'{e}} H. O. Gon{\c{c}}alves and Jos{\'{e}}lio M. G. Ara{\'{u}}jo and Kristine Gauthier and Maria A. Diuk-Wasser and Uriel Kitron and Albert I. Ko and Mitermayer G. Reis and Guilherme S. Ribeiro},
  editor = {Christopher M. Barker},
  title = {Spatial Distribution of Dengue in a Brazilian Urban Slum Setting: Role of Socioeconomic Gradient in Disease Risk},
  journal = {{PLOS} Neglected Tropical Diseases}
}

@article{Subbaraman2015,
  doi = {10.1371/journal.pone.0133241},
  url = {https://doi.org/10.1371/journal.pone.0133241},
  year = {2015},
  month = jul,
  publisher = {Public Library of Science ({PLoS})},
  volume = {10},
  number = {7},
  pages = {e0133241},
  author = {Ramnath Subbaraman and Laura Nolan and Kiran Sawant and Shrutika Shitole and Tejal Shitole and Mahesh Nanarkar and Anita Patil-Deshmukh and David E. Bloom},
  editor = {Nerges Mistry},
  title = {Multidimensional Measurement of Household Water Poverty in a Mumbai Slum: Looking Beyond Water Quality},
  journal = {{PLOS} {ONE}}
}

@article{Koenig2015,
  doi = {10.2471/blt.14.145649},
  url = {https://doi.org/10.2471/blt.14.145649},
  year = {2015},
  month = may,
  publisher = {{WHO} Press},
  volume = {93},
  number = {7},
  pages = {498--502},
  author = {Serena P Koenig and Vanessa Rouzier and Stalz Charles Vilbrun and Willy Morose and Sean E Collins and Patrice Joseph and Diessy Decome and Oksana Ocheretina and Stanislas Galbaud and Lauren Hashiguchi and Julma Pierrot and Jean William Pape},
  title = {Tuberculosis in the aftermath of the 2010 earthquake in Haiti},
  journal = {Bulletin of the World Health Organization}
}

@article{Wekesa2015,
  doi = {10.1016/j.ijgo.2015.05.001},
  url = {https://doi.org/10.1016/j.ijgo.2015.05.001},
  year = {2015},
  month = may,
  publisher = {Wiley},
  volume = {130},
  pages = {E31--E36},
  author = {Eliud Wekesa and Ernestina Coast},
  title = {Contraceptive need and use among individuals with {HIV}/{AIDS} living in the slums of Nairobi,  Kenya},
  journal = {International Journal of Gynecology {\&} Obstetrics}
}

@article{Sahoo2015,
  doi = {10.1016/j.socscimed.2015.06.031},
  url = {https://doi.org/10.1016/j.socscimed.2015.06.031},
  year = {2015},
  month = aug,
  publisher = {Elsevier {BV}},
  volume = {139},
  pages = {80--89},
  author = {Krushna Chandra Sahoo and Kristyna R.S. Hulland and Bethany A. Caruso and Rojalin Swain and Matthew C. Freeman and Pinaki Panigrahi and Robert Dreibelbis},
  title = {Sanitation-related psychosocial stress: A grounded theory study of women across the life-course in Odisha,  India},
  journal = {Social Science {\&} Medicine}
}

@article{Heijnen2015_2,
  doi = {10.4269/ajtmh.14-0812},
  url = {https://doi.org/10.4269/ajtmh.14-0812},
  year = {2015},
  month = aug,
  publisher = {American Society of Tropical Medicine and Hygiene},
  volume = {93},
  number = {2},
  pages = {263--268},
  author = {Marieke Heijnen and Belen Torondel and Thomas Clasen and Parimita Routray},
  title = {Shared Sanitation Versus Individual Household Latrines in Urban Slums: A Cross-Sectional Study in Orissa,  India},
  journal = {The American Journal of Tropical Medicine and Hygiene}
}

@article{Florncio2015,
  doi = {10.1017/s0007114515001816},
  url = {https://doi.org/10.1017/s0007114515001816},
  year = {2015},
  month = jun,
  publisher = {Cambridge University Press ({CUP})},
  volume = {114},
  number = {3},
  pages = {462--471},
  author = {Telma M. M. T. Flor{\^{e}}ncio and Nassib B. Bueno and Ana P. G. Clemente and Fabiana C. A. Albuquerque and Revilane P. A. Britto and Eduardo Ferriolli and Ana L. Sawaya},
  title = {Weight gain and reduced energy expenditure in low-income Brazilian women living in slums: a 4-year follow-up study},
  journal = {British Journal of Nutrition}
}

@article{Hulzebosch2015,
  doi = {10.1186/s12992-015-0112-1},
  url = {https://doi.org/10.1186/s12992-015-0112-1},
  year = {2015},
  month = jun,
  publisher = {Springer Science and Business Media {LLC}},
  volume = {11},
  number = {1},
  author = {Annelieke Hulzebosch and Steven van de Vijver and Samuel O. Oti and Thaddaeus Egondi and Catherine Kyobutungi},
  title = {Profile of people with hypertension in Nairobi's slums: a descriptive study},
  journal = {Globalization and Health}
}

@article{Moto2015,
  doi = {10.1186/s13104-015-1240-7},
  url = {https://doi.org/10.1186/s13104-015-1240-7},
  year = {2015},
  month = jun,
  publisher = {Springer Science and Business Media {LLC}},
  volume = {8},
  number = {1},
  author = {Jedidah Ndunge Moto and John Muthini Maingi and Anthony Kebira Nyamache},
  title = {Prevalence of Tinea capitis in school going children from Mathare,  informal settlement in Nairobi,  Kenya},
  journal = {{BMC} Research Notes}
}

@article{Muhula2015,
  doi = {10.11604/pamj.2015.20.63.4865},
  url = {https://doi.org/10.11604/pamj.2015.20.63.4865},
  year = {2015},
  publisher = {Pan African Medical Journal},
  volume = {20},
  author = {Samuel Opondo Muhula and Memiah Peter and Biadgilign Sibhatu and Ndirangu Meshack and Kyomuhangi Lennie},
  title = {Effects of highly active antiretroviral therapy on the survival of hiv-infected adult patients in urban slums of Kenya},
  journal = {Pan African Medical Journal}
}

@article{Brown2015,
  doi = {10.1136/bmjopen-2015-008215},
  url = {https://doi.org/10.1136/bmjopen-2015-008215},
  year = {2015},
  month = jun,
  publisher = {{BMJ}},
  volume = {5},
  number = {6},
  pages = {e008215--e008215},
  author = {J. Brown and O. Cumming and J. Bartram and S. Cairncross and J. Ensink and D. Holcomb and J. Knee and P. Kolsky and K. Liang and S. Liang and R. Nala and G. Norman and R. Rheingans and J. Stewart and O. Zavale and V. Zuin and W.-P. Schmidt},
  title = {A controlled,  before-and-after trial of an urban sanitation intervention to reduce enteric infections in children: research protocol for the Maputo Sanitation ({MapSan}) study,  Mozambique},
  journal = {{BMJ} Open}
}

@article{Kerubo2015,
  doi = {10.1371/journal.pone.0129247},
  url = {https://doi.org/10.1371/journal.pone.0129247},
  year = {2015},
  month = jun,
  publisher = {Public Library of Science ({PLoS})},
  volume = {10},
  number = {6},
  pages = {e0129247},
  author = {Glennah Kerubo and Samoel Khamadi and Vincent Okoth and Nyovani Madise and Alex Ezeh and Ziraba Abdalla and Matilu Mwau},
  editor = {Carlo Federico Perno},
  title = {Hepatitis B,  Hepatitis C and {HIV}-1 Coinfection in Two Informal Urban Settlements in Nairobi,  Kenya},
  journal = {{PLOS} {ONE}}
}

@article{Beguy2015_1,
  doi = {10.1080/13691058.2015.1038731},
  url = {https://doi.org/10.1080/13691058.2015.1038731},
  year = {2015},
  month = jun,
  publisher = {Informa {UK} Limited},
  volume = {17},
  number = {9},
  pages = {1074--1089},
  author = {Donatien Beguy and Blessing Mberu},
  title = {Patterns of fertility preferences and contraceptive behaviour over time: change and continuities among the urban poor in Nairobi,  Kenya},
  journal = {Culture,  Health {\&} Sexuality}
}

@article{DosSantos2015,
  doi = {10.2166/wh.2014.115},
  url = {https://doi.org/10.2166/wh.2014.115},
  year = {2015},
  month = jun,
  publisher = {{IWA} Publishing},
  volume = {13},
  number = {2},
  pages = {562--574},
  author = {St{\'{e}}phanie Dos Santos and Fran{\c{c}}ois de Charles Ou{\'{e}}draogo and Abdramane Bassiahi Soura},
  title = {Water-related factors and childhood diarrhoea in African informal settlements. A cross-sectional study in Ouagadougou (Burkina Faso)},
  journal = {Journal of Water and Health}
}

@article{EzealaAdikaibe2015,
  doi = {10.1038/jhh.2015.49},
  url = {https://doi.org/10.1038/jhh.2015.49},
  year = {2015},
  month = may,
  publisher = {Springer Science and Business Media {LLC}},
  volume = {30},
  number = {4},
  pages = {285--291},
  author = {B A Ezeala-Adikaibe and C Orjioke and O S Ekenze and U Ijoma and O Onodugo and G Okudo and C Okwara and P Chime and N Mbadiwe and A Eddy and C Onyekonwu and G Onyebueke and I Ulasi and A U Mba},
  title = {Population-based prevalence of high blood pressure among adults in an urban slum in Enugu,  South East Nigeria},
  journal = {Journal of Human Hypertension}
}

@article{Tripathy2015,
  doi = {10.1016/j.injury.2015.04.037},
  url = {https://doi.org/10.1016/j.injury.2015.04.037},
  year = {2015},
  month = sep,
  publisher = {Elsevier {BV}},
  volume = {46},
  number = {9},
  pages = {1801--1805},
  author = {Nalini K. Tripathy and Jagnoor Jagnoor and Binod K. Patro and Mandeep S. Dhillon and Rajesh Kumar},
  title = {Epidemiology of falls among older adults: A cross sectional study from Chandigarh,  India},
  journal = {Injury}
}

@article{Buigut2015,
  doi = {10.1186/s12939-015-0168-9},
  url = {https://doi.org/10.1186/s12939-015-0168-9},
  year = {2015},
  month = may,
  publisher = {Springer Science and Business Media {LLC}},
  volume = {14},
  number = {1},
  author = {Steven Buigut and Remare Ettarh and Djesika D Amendah},
  title = {Catastrophic health expenditure and its determinants in Kenya slum communities},
  journal = {International Journal for Equity in Health}
}

@article{Khabala2015,
  doi = {10.1111/tmi.12539},
  url = {https://doi.org/10.1111/tmi.12539},
  year = {2015},
  month = jun,
  publisher = {Wiley},
  volume = {20},
  number = {10},
  pages = {1265--1270},
  author = {Kelly B. Khabala and Jeffrey K. Edwards and Bienvenu Baruani and Martin Sirengo and Phylles Musembi and Rose J. Kosgei and Kizito Walter and Joseph M. Kibachio and Monique Tondoi and Helga Ritter and Ewan Wilkinson and Tony Reid},
  title = {Medication Adherence Clubs: a potential solution to managing large numbers of stable patients with multiple chronic diseases in informal settlements},
  journal = {Tropical Medicine {\&} International Health}
}

@article{Beyene2015,
  doi = {10.1186/s12889-015-1804-4},
  url = {https://doi.org/10.1186/s12889-015-1804-4},
  year = {2015},
  month = may,
  publisher = {Springer Science and Business Media {LLC}},
  volume = {15},
  number = {1},
  author = {Abebe Beyene and Tamene Hailu and Kebede Faris and Helmut Kloos},
  title = {Current state and trends of access to sanitation in Ethiopia and the need to revise indicators to monitor progress in the Post-2015 era},
  journal = {{BMC} Public Health}
}

@article{Unger2015,
  doi = {10.1007/s11524-015-9956-1},
  url = {https://doi.org/10.1007/s11524-015-9956-1},
  year = {2015},
  month = apr,
  publisher = {Springer Science and Business Media {LLC}},
  volume = {92},
  number = {3},
  pages = {446--459},
  author = {Alon Unger and   and Ridalva D. M. Felzemburgh and Robert E. Snyder and Guilherme S. Ribeiro and Sharif Mohr and Vin{\'{\i}}cius B. A. Costa and Astrid X. T. O. Melendez and Renato B. Reis and Francisco S. Santana and Lee W. Riley and Mitermayer G. Reis and Albert I. Ko},
  title = {Hypertension in a Brazilian Urban Slum Population},
  journal = {Journal of Urban Health}
}

@article{MuozZanzi2015,
  doi = {10.3390/v7042006},
  url = {https://doi.org/10.3390/v7042006},
  year = {2015},
  month = apr,
  publisher = {{MDPI} {AG}},
  volume = {7},
  number = {4},
  pages = {2006--2013},
  author = {Claudia Mu{\~{n}}oz-Zanzi and Farides Saavedra and Carola Otth and Ljubica Domancich and Melissa Hott and Paula Padula},
  title = {Serological Evidence of Hantavirus Infection in Apparently Healthy People from Rural and Slum Communities in  Southern Chile},
  journal = {Viruses}
}

@article{Mutua2015,
  doi = {10.1186/s12887-015-0360-5},
  url = {https://doi.org/10.1186/s12887-015-0360-5},
  year = {2015},
  month = apr,
  publisher = {Springer Science and Business Media {LLC}},
  volume = {15},
  number = {1},
  author = {Martin Kavao Mutua and Rhoune Ochako and Remare Ettarh and Henrik Ravn and Elizabeth Echoka and Peter Mwaniki},
  title = {Effects of low birth weight on time to {BCG} vaccination in an urban poor settlement in Nairobi,  Kenya: an observational cohort study},
  journal = {{BMC} Pediatrics}
}

@article{vandeVijver2015,
  doi = {10.1186/s12992-015-0095-y},
  url = {https://doi.org/10.1186/s12992-015-0095-y},
  year = {2015},
  publisher = {Springer Science and Business Media {LLC}},
  volume = {11},
  number = {1},
  pages = {11},
  author = {Steven van de Vijver and Samuel Oti and Eric van Charante and Steven Allender and Charlie Foster and Joep Lange and Brian Oldenburg and Catherine Kyobutungi and Charles Agyemang},
  title = {Cardiovascular prevention model from Kenyan slums to migrants in the Netherlands},
  journal = {Globalization and Health}
}

@article{GhoshJerath2015,
  doi = {10.1186/s12978-015-0008-9},
  url = {https://doi.org/10.1186/s12978-015-0008-9},
  year = {2015},
  month = mar,
  publisher = {Springer Science and Business Media {LLC}},
  volume = {12},
  number = {1},
  author = {Suparna Ghosh-Jerath and Niveditha Devasenapathy and Archna Singh and Anuraj Shankar and Sanjay Zodpey},
  title = {Ante natal care ({ANC}) utilization,  dietary practices and nutritional outcomes in pregnant and recently delivered women in urban slums of Delhi,  India: an exploratory cross-sectional study},
  journal = {Reproductive Health}
}

@article{Egondi2015_1,
  doi = {10.1186/s12939-015-0154-2},
  url = {https://doi.org/10.1186/s12939-015-0154-2},
  year = {2015},
  month = feb,
  publisher = {Springer Science and Business Media {LLC}},
  volume = {14},
  number = {1},
  author = {Thaddaeus Egondi and Maharouf Oyolola and Martin Kavao Mutua and Patricia Elung'ata},
  title = {Determinants of immunization inequality among urban poor children: evidence from Nairobi's informal settlements},
  journal = {International Journal for Equity in Health}
}

@article{Lelu2015,
  doi = {10.1186/s12917-015-0341-9},
  url = {https://doi.org/10.1186/s12917-015-0341-9},
  year = {2015},
  publisher = {Springer Science and Business Media {LLC}},
  volume = {11},
  number = {1},
  pages = {31},
  author = {Maud Lelu and Claudia Mu{\~{n}}oz-Zanzi and Brooke Higgins and Renee Galloway},
  title = {Seroepidemiology of leptospirosis in dogs from rural and slum communities of Los Rios Region,  Chile},
  journal = {{BMC} Veterinary Research}
}

@article{Mahapatra2015_2,
  doi = {10.1371/journal.pone.0123479},
  url = {https://doi.org/10.1371/journal.pone.0123479},
  year = {2015},
  month = apr,
  publisher = {Public Library of Science ({PLoS})},
  volume = {10},
  number = {4},
  pages = {e0123479},
  author = {Tanmay Mahapatra and Sanchita Mahapatra and Barnali Banerjee and Umakanta Mahapatra and Sandip Samanta and Debottam Pal and Nandini Datta Chakraborty and Byomkesh Manna and Dipika Sur and Suman Kanungo},
  editor = {Dongsheng Zhou},
  title = {Predictors of Rational Management of Diarrhea in an Endemic Setting: Observation from India},
  journal = {{PLOS} {ONE}}
}

@article{Marlow2015,
  doi = {10.1007/s11524-015-9957-0},
  url = {https://doi.org/10.1007/s11524-015-9957-0},
  year = {2015},
  month = apr,
  publisher = {Springer Science and Business Media {LLC}},
  volume = {92},
  number = {4},
  pages = {622--634},
  author = {Mariel A. Marlow and Ethel Leonor Noia Maciel and Carolina Maia Martins Sales and Teresa Gomes and Robert E. Snyder and Regina Paiva Daumas and Lee W. Riley},
  title = {Tuberculosis {DALY}-Gap: Spatial and Quantitative Comparison of Disease Burden Across Urban Slum and Non-slum Census Tracts},
  journal = {Journal of Urban Health}
}

@article{Kamndaya2015,
  doi = {10.1016/j.healthplace.2015.03.001},
  url = {https://doi.org/10.1016/j.healthplace.2015.03.001},
  year = {2015},
  month = may,
  publisher = {Elsevier {BV}},
  volume = {33},
  pages = {90--100},
  author = {Mphatso Kamndaya and Lawrence N. Kazembe and Jo Vearey and Caroline W. Kabiru and Liz Thomas},
  title = {Material deprivation and unemployment affect coercive sex among young people in the urban slums of Blantyre,  Malawi: A multi-level approach},
  journal = {Health {\&} Place}
}

@article{Khopkar2015,
  doi = {10.1515/ijamh-2014-0056},
  url = {https://doi.org/10.1515/ijamh-2014-0056},
  year = {2015},
  month = nov,
  publisher = {Walter de Gruyter {GmbH}},
  volume = {27},
  number = {4},
  pages = {451--456},
  author = {Sushama Khopkar and Sangita Kulathinal and Suvi M. Virtanen and Minna S\"{a}\"{a}v\"{a}l\"{a}},
  title = {Age at menarche and diet among adolescents in slums of Nashik,  India},
  journal = {International Journal of Adolescent Medicine and Health}
}

@article{Adams2015,
  doi = {10.1093/heapol/czu094},
  url = {https://doi.org/10.1093/heapol/czu094},
  year = {2015},
  month = mar,
  publisher = {Oxford University Press ({OUP})},
  volume = {30},
  number = {suppl 1},
  pages = {i32--i45},
  author = {A. M. Adams and R. Islam and T. Ahmed},
  title = {Who serves the urban poor? A geospatial and descriptive analysis of health services in slum settlements in Dhaka,  Bangladesh},
  journal = {Health Policy and Planning}
}

@article{Mberu2015,
  doi = {10.1007/s11524-015-9943-6},
  url = {https://doi.org/10.1007/s11524-015-9943-6},
  year = {2015},
  month = mar,
  publisher = {Springer Science and Business Media {LLC}},
  volume = {92},
  number = {3},
  pages = {422--445},
  author = {Blessing Mberu and Marylene Wamukoya and Samuel Oti and Catherine Kyobutungi},
  title = {Trends in Causes of Adult Deaths among the Urban Poor: Evidence from Nairobi Urban Health and Demographic Surveillance System,  2003{\textendash}2012},
  journal = {Journal of Urban Health}
}

@article{Pridmore2015,
  doi = {10.1007/s11524-015-9942-7},
  url = {https://doi.org/10.1007/s11524-015-9942-7},
  year = {2015},
  month = mar,
  publisher = {Springer Science and Business Media {LLC}},
  volume = {92},
  number = {2},
  pages = {313--321},
  author = {Pat Pridmore and Roy Carr-Hill and Mary Amuyunzu-Nyamongo and Daniel Lang'o and Tristan McCowan and Gabriela Charnes},
  title = {Tackling the Urban Health Divide Though Enabling Intersectoral Action on Malnutrition in Chile and Kenya},
  journal = {Journal of Urban Health}
}

@article{Greif2015,
  doi = {10.1016/j.healthplace.2015.02.002},
  url = {https://doi.org/10.1016/j.healthplace.2015.02.002},
  year = {2015},
  month = may,
  publisher = {Elsevier {BV}},
  volume = {33},
  pages = {57--66},
  author = {Meredith J. Greif and F. Nii-Amoo Dodoo},
  title = {How community physical,  structural,  and social stressors relate to mental health in the urban slums of Accra,  Ghana},
  journal = {Health {\&} Place}
}

@article{Hussain2015,
  doi = {10.1371/journal.pone.0115628},
  url = {https://doi.org/10.1371/journal.pone.0115628},
  year = {2015},
  month = mar,
  publisher = {Public Library of Science ({PLoS})},
  volume = {10},
  number = {3},
  pages = {e0115628},
  author = {Rashid S. Hussain and Stephen T. McGarvey and Lina M. Fruzzetti},
  editor = {Stephane Helleringer},
  title = {Partition and Poliomyelitis: An Investigation of the Polio Disparity Affecting Muslims during India{\textquotesingle}s Eradication Program},
  journal = {{PLOS} {ONE}}
}

@article{Egondi2015_2,
  doi = {10.3390/ijerph120302735},
  url = {https://doi.org/10.3390/ijerph120302735},
  year = {2015},
  month = mar,
  publisher = {{MDPI} {AG}},
  volume = {12},
  number = {3},
  pages = {2735--2748},
  author = {Thaddaeus Egondi and Catherine Kyobutungi and Joacim Rockl\"{o}v},
  title = {Temperature Variation and Heat Wave and Cold Spell Impacts on Years of Life Lost Among the Urban Poor Population of Nairobi,  Kenya},
  journal = {International Journal of Environmental Research and Public Health}
}

@article{KATTULA2015,
  doi = {10.1017/s0950268814003562},
  url = {https://doi.org/10.1017/s0950268814003562},
  year = {2015},
  month = feb,
  publisher = {Cambridge University Press ({CUP})},
  volume = {143},
  number = {14},
  pages = {3036--3047},
  author = {D. KATTULA and M. R. FRANCIS and A. KULINKINA and R. SARKAR and V. R. MOHAN and S. BABJI and H. D. WARD and G. KANG and V. BALRAJ and E. N. NAUMOVA},
  title = {Environmental predictors of diarrhoeal infection for rural and urban communities in south India in children and adults},
  journal = {Epidemiology and Infection}
}

@article{Sharma2015,
  doi = {10.1007/s11524-015-9939-2},
  url = {https://doi.org/10.1007/s11524-015-9939-2},
  year = {2015},
  month = feb,
  publisher = {Springer Science and Business Media {LLC}},
  volume = {92},
  number = {2},
  pages = {304--312},
  author = {Vikas Sharma and Amarjeet Singh and Vijaylakshmi Sharma},
  title = {Provider's and User's Perspective about Immunization Coverage among Migratory and Non-migratory Population in Slums and Construction Sites of Chandigarh},
  journal = {Journal of Urban Health}
}

@article{OKeefe2015,
  doi = {10.1080/09603123.2015.1007842},
  url = {https://doi.org/10.1080/09603123.2015.1007842},
  year = {2015},
  month = feb,
  publisher = {Informa {UK} Limited},
  volume = {25},
  number = {6},
  pages = {670--684},
  author = {Mark O'Keefe and Ulrike Messmer and Christoph L\"{u}thi and Robert Tobias},
  title = {Slum inhabitants' perceptions and decision-making processes related to an innovative sanitation service: evaluating the Blue Diversion Toilet in Kampala (Uganda)},
  journal = {International Journal of Environmental Health Research}
}

@article{Thomas2015,
  doi = {10.1186/s12889-015-1372-7},
  url = {https://doi.org/10.1186/s12889-015-1372-7},
  year = {2015},
  month = jan,
  publisher = {Springer Science and Business Media {LLC}},
  volume = {15},
  number = {1},
  author = {Rahul Jacob Thomas and Karthikeyan Ramanujam and Vasanthakumar Velusamy and Saravanakumar Puthupalayam Kaliappan and Deepthi Kattula and Jayaprakash Muliyil and Gagandeep Kang},
  title = {Comparison of fieldworker interview and a pictorial diary method for recording morbidity of infants in semi-urban slums},
  journal = {{BMC} Public Health}
}

@article{Bennett2015,
  doi = {10.1016/j.socscimed.2015.01.033},
  url = {https://doi.org/10.1016/j.socscimed.2015.01.033},
  year = {2015},
  month = mar,
  publisher = {Elsevier {BV}},
  volume = {128},
  pages = {159--167},
  author = {Rachel Bennett and Gloria Chepngeno-Langat and Maria Evandrou and Jane Falkingham},
  title = {Resilience in the face of post-election violence in Kenya: The mediating role of social networks on wellbeing among older people in the Korogocho informal settlement,  Nairobi},
  journal = {Social Science {\&} Medicine}
}

@article{Beguy2015_2,
  doi = {10.1093/ije/dyu251},
  url = {https://doi.org/10.1093/ije/dyu251},
  year = {2015},
  month = jan,
  publisher = {Oxford University Press ({OUP})},
  volume = {44},
  number = {2},
  pages = {462--471},
  author = {D. Beguy and P. Elung{\textquotesingle}ata and B. Mberu and C. Oduor and M. Wamukoya and B. Nganyi and A. Ezeh},
  title = {Health {\&} Demographic Surveillance System Profile: The Nairobi Urban Health and Demographic Surveillance System ({NUHDSS})},
  journal = {International Journal of Epidemiology}
}

@article{Ndirangu2015,
  doi = {10.1007/s10900-014-9986-8},
  url = {https://doi.org/10.1007/s10900-014-9986-8},
  year = {2015},
  month = jan,
  publisher = {Springer Science and Business Media {LLC}},
  volume = {40},
  number = {4},
  pages = {692--698},
  author = {Gathari Ndirangu and Anthony Gichangi and Lynn Kanyuuru and Jane Otai and Rose Mulindi and Pamela Lynam and Nancy Koskei and Hannah Tappis and Linda Archer},
  title = {Using Young Mothers' Clubs to Improve Knowledge of Postpartum Hemorrhage and Family Planning in Informal Settlements in Nairobi,  Kenya},
  journal = {Journal of Community Health}
}

@article{KimaniMurage2014,
  doi = {10.1111/mcn.12161},
  url = {https://doi.org/10.1111/mcn.12161},
  year = {2014},
  month = dec,
  publisher = {Wiley},
  volume = {11},
  number = {3},
  pages = {314--332},
  author = {Elizabeth W. Kimani-Murage and Frederick Wekesah and Milka Wanjohi and Catherine Kyobutungi and Alex C. Ezeh and Rachel N. Musoke and Shane A. Norris and Nyovani J. Madise and Paula Griffiths},
  title = {Factors affecting actualisation of the {WHO} breastfeeding recommendations in urban poor settings in Kenya},
  journal = {Maternal {\&} Child Nutrition}
}

@article{Sidze2014,
  doi = {10.1007/s10508-014-0402-3},
  url = {https://doi.org/10.1007/s10508-014-0402-3},
  year = {2014},
  month = dec,
  publisher = {Springer Science and Business Media {LLC}},
  volume = {44},
  number = {3},
  pages = {631--638},
  author = {Estelle M. Sidze and Patricia Elungata'a and Beatrice W. Maina and Michael M. Mutua},
  title = {Does the Quality of Parent{\textendash}Child Connectedness Matter for Adolescents' Sexual Behaviors in Nairobi Informal Settlements?},
  journal = {Archives of Sexual Behavior}
}

@article{Kontopodis2015,
  doi = {10.1016/j.socscimed.2014.10.062},
  url = {https://doi.org/10.1016/j.socscimed.2014.10.062},
  year = {2015},
  month = oct,
  publisher = {Elsevier {BV}},
  volume = {143},
  pages = {297--303},
  author = {Michalis Kontopodis},
  title = {How and why should children eat fruit and vegetables? Ethnographic insights into diverse body pedagogies},
  journal = {Social Science {\&} Medicine}
}

@article{Corburn2014,
  doi = {10.1093/heapro/dau100},
  url = {https://doi.org/10.1093/heapro/dau100},
  year = {2014},
  month = nov,
  publisher = {Oxford University Press ({OUP})},
  volume = {31},
  number = {2},
  pages = {258--269},
  author = {Jason Corburn and Irene Karanja},
  title = {Informal settlements and a relational view of health in Nairobi,  Kenya: sanitation,  gender and dignity},
  journal = {Health Promotion International}
}

@article{Atinga2014,
  doi = {10.1111/tmi.12433},
  url = {https://doi.org/10.1111/tmi.12433},
  year = {2014},
  month = dec,
  publisher = {Wiley},
  volume = {20},
  number = {3},
  pages = {312--321},
  author = {Roger A. Atinga and Gilbert Abotisem Abiiro and Robert Bella Kuganab-Lem},
  title = {Factors influencing the decision to drop out of health insurance enrolment among urban slum dwellers in Ghana},
  journal = {Tropical Medicine {\&} International Health}
}

@article{Soura2014,
  doi = {10.1007/s11524-014-9908-1},
  url = {https://doi.org/10.1007/s11524-014-9908-1},
  year = {2014},
  month = oct,
  publisher = {Springer Science and Business Media {LLC}},
  volume = {92},
  number = {1},
  pages = {39--54},
  author = {Abdramane Bassiahi Soura and Blessing Mberu and Patricia Elungata and Bruno Lankoande and Roch Millogo and Donatien Beguy and Yacouba Compaore},
  title = {Understanding Inequities in Child Vaccination Rates among the Urban Poor: Evidence from Nairobi and Ouagadougou Health and Demographic Surveillance Systems},
  journal = {Journal of Urban Health}
}

@article{Ajlouni2014,
  doi = {10.1002/hpm.2267},
  url = {https://doi.org/10.1002/hpm.2267},
  year = {2014},
  month = oct,
  publisher = {Wiley},
  volume = {31},
  number = {1},
  pages = {113--125},
  author = {Musa T. Ajlouni},
  title = {Social determinants of health in selected slum areas in Jordan: challenges and policy directions},
  journal = {The International Journal of Health Planning and Management}
}

@article{KULATHINAL2014,
  doi = {10.1017/s0021932014000261},
  url = {https://doi.org/10.1017/s0021932014000261},
  year = {2014},
  month = aug,
  publisher = {Cambridge University Press ({CUP})},
  volume = {47},
  number = {5},
  pages = {632--649},
  author = {SANGITA KULATHINAL and MINNA S\"{A}\"{A}V\"{A}L\"{A}},
  title = {{FERTILITY} {INTENTIONS} {AND} {EARLY} {LIFE} {HEALTH} {STRESS} {AMONG} {WOMEN} {IN} {EIGHT} {INDIAN} {CITIES}: {TESTING} {THE} {REPRODUCTIVE} {ACCELERATION} {HYPOTHESIS}},
  journal = {Journal of Biosocial Science}
}

@article{Gupta2014,
  doi = {10.1002/hpm.2236},
  url = {https://doi.org/10.1002/hpm.2236},
  year = {2014},
  month = jan,
  publisher = {Wiley},
  volume = {30},
  number = {3},
  pages = {192--203},
  author = {Indrani Gupta and Swadhin Mondal},
  title = {Urban health in India: who is responsible?},
  journal = {The International Journal of Health Planning and Management}
}

@article{Mukiira2013,
  doi = {10.1177/1367493513508231},
  url = {https://doi.org/10.1177/1367493513508231},
  year = {2013},
  month = nov,
  publisher = {{SAGE} Publications},
  volume = {19},
  number = {2},
  pages = {254--264},
  author = {Carol Mukiira and Latifat Ibisomi},
  title = {Health care seeking practices of caregivers of children under 5 with diarrhea in two informal settlements in Nairobi,  Kenya},
  journal = {Journal of Child Health Care}
}

@article{Kamal2011,
  doi = {10.1177/1010539511421194},
  url = {https://doi.org/10.1177/1010539511421194},
  year = {2011},
  month = sep,
  publisher = {{SAGE} Publications},
  volume = {27},
  number = {2},
  pages = {NP2661--NP2676},
  author = {S. M. Mostafa Kamal},
  title = {Socioeconomic Factors Associated With Contraceptive Use and Method Choice in Urban Slums of Bangladesh},
  journal = {Asia Pacific Journal of Public Health}
}

@article{dos_santos_urban_2017,
	title = {Urban growth and water access in sub-{Saharan} {Africa}: {Progress}, challenges, and emerging research directions},
	volume = {607-608},
	issn = {00489697},
	shorttitle = {Urban growth and water access in sub-{Saharan} {Africa}},
	url = {https://linkinghub.elsevier.com/retrieve/pii/S0048969717315759},
	doi = {10.1016/j.scitotenv.2017.06.157},
	language = {en},
	urldate = {2020-03-05},
	journal = {Science of The Total Environment},
	author = {Dos Santos, S. and Adams, E.A. and Neville, G. and Wada, Y. and de Sherbinin, A. and Mullin Bernhardt, E. and Adamo, S.B.},
	month = dec,
	year = {2017},
	pages = {497--508}
}
