# Supplementary material for: Slums, Space, and State of Health—A Link between Settlement Morphology and Health Data
Source: Int J Environ Res Public Health. 2020 Mar 19;17(6):2022. doi: 10.3390/ijerph17062022 (PMC7143924; doi:10.3390/ijerph17062022)
Supplement: Supplementary file 1 [file ijerph-17-02022-s001.zip › Supplementary Material/Review_DOI.xlsx]

## Sheet: Data
Nr.	Artikelart	Bezeichnung	Health class	Regional class	City	Region	National	Countries	Year	DOI	LINK
1		low birth weight and child malnutrition	Underweight/ malnutrition	City	Mumbai	Maharashtra	India		2019	10.1007/s10995-019-02805-5	Murthy2019
2		HIV	Communicable diseases	City	Kampala		Uganda		2019	10.1186/s12889-019-7480-z	Swahn2019
3		Underweight, Stunting and Wasting in Children	Underweight/ malnutrition	City	Tshwane		South Africa		2019	10.3390/ijerph16142589	Madiba2019
4	x	informal urban fabric
5		Household Taps	Non specific	Slum	Accra		Ghana		2019	10.1016/j.jenvman.2019.06.113.	Adams2019
6		Prevention of Sexual insult	Injuries	City	Nairobi		Kenya		2019	10.1186/s12889-019-7154-x	Sarnquist2019
7		Cervical CA	Non Communicable diseases	City	Lagos		Nigeria		2019	10.11604/pamj.2019.32.130.14432	Olubodun2019
8		Tuberculosis	Communicable diseases	City	Lagos		Nigeria		2019	10.11604/pamj.2019.32.60.14622	Balogun2019
9		Tuberculosis	Communicable diseases	City	Bengaluru	Karnataka	India		2019	10.1016/j.ijtb.2019.04.008	Hemavarneshwari2019
10		Working to stay healthy', health-seeking behaviour in Bangladesh's urban slums: a qualitative study.	Non specific	Slum	Dhaka		Bangladesh		2019	10.1186/s12889-019-6750-0	vanderHeijden2019
11		Childhood Diarrhea	Communicable diseases	City	Ujjain				2019	10.3390/ijerph16091646	Mathur2019
12	x	Biological and thermochemical conversion of human solid waste to soil amendments.
13		Rheumatic heart disease	Non Communicable diseases	Slum	Liberdade				2019	10.1016/j.puhe.2019.03.015	Morberg2019
14		Prioritizing the health problems of slum residents using social determinants of health: A case study in a developing National.	Non specific	City	Kerman		Iran		2019	10.1002/hpm.2800	NekoeiMoghadam2019_1
15		Malnutrition in Children	Underweight/ malnutrition	City	Mumbai	Maharashtra	India		2019	10.1007/s13312-019-1516-4	Jadhav2019
16	Comment	Health Concerns in Urban Slums: A Glimpse of Things to Come?
17		Postpartum Depression	Mental Health	City	Dhaka		Bangladesh		2019	10.1371/journal.pone.0215735Azad2019	Azad2019
18		Health issues in a Bangalore slum: findings from a household survey using a mobile screening toolkit in Devarajeevanahalli.	Non specific	Slum	Bengaluru	Karnataka	India		2019	10.1186/s12889-019-6756-7	George2019
19		Maternal Harsh Physical Parenting and Behavioral Problems in Children in Religious Families in Yemen.	Injuries	National			Yemen		2019	10.3390/ijerph16091485	Alsarhi2019
20		Stunting in Children	Underweight/ malnutrition	City	Nairobi		Kenya		2019	10.1371/journal.pone.0215488	Faye2019
21		Determinants of facility based deliveries	Sexual and maternal health/ behaviour	City	Kampala		Uganda		2019	10.1371/journal.pone.0214995	Atusiimire2019
22		Childhood ocular morbidity	Non Communicable diseases	National			Bangladesh		2019	10.1016/j.puhe.2019.02.026	Hussain2019
23		Household food insecurity	Underweight/ malnutrition	National			India		2019	10.1371/journal.pone.0214461	Joshi2019
24		Childbearing desires and behaviour	Sexual and maternal health/ behaviour	Slum	Nairobi		Kenya		2019	10.1186/s12884-019-2245-3	Machiyama2019
25		Cardiovascular and other risk factors	Non Communicable diseases	Slum	Buenos Aires		Argentina		2019	10.1016/j.puhe.2019.02.014	Doval2019
26		Women's sanitation utilization	Sexual and maternal health/ behaviour	Slum	Nairobi		Kenya		2019	10.1371/journal.pone.0214114	Winter2019_1
27		Quality of life of prosthetic and orthotic users	Non specific	National			India		2019	10.1186/s12955-019-1116-y	Magnusson2019
28		Barriers for low acceptance of no scalpel vasectomy	Sexual and maternal health/ behaviour	Slum	Lucknow	Uttar Pradesh	India		2019	10.4103/ijph.IJPH_44_18	Shafi2019
29		Tuberculosis	Communicable diseases	City	Hyderabad	Telangana	India		2019	10.1016/j.ijtb.2019.02.008	Iravatham2019
30		Relationship between women's sanitation practices and household diarrhea	Communicable diseases	Slum	Nairobi		Kenya		2019	10.1186/s12879-019-3875-9	Winter2019_2
31		Verbal autopsies for child deaths	Non specific	City	Freetown		Sierra Leone		2019	10.7189/jogh.09.010419	Hutain2019
32		Piloting a participatory, community-based health information system for strengthening community-based health services	Non specific	City	Freetown		Sierra Leone		2019	10.7189/jogh.09.010418	OConnor2019
33		Diarrhea	Communicable diseases	City	Port au Prince		Haiti		2019	10.3390/ijerph16050807	Curtis2019
34		Influence of human activities on river health	Non specific	National			South Africa		2019	10.1007/s10661-019-7308-4	Chetty2019
35		Indentifying health problems	Non specific	City	Kerman		Iran		2019	10.1002/hpm.2755	NekoeiMoghadam2019_2
36		Effectiveness of NGO-government partnership to prevent and treat child wasting	Underweight/ malnutrition	National			India		2019	10.1111/mcn.12706	Chanani2019
37	x	Human-elephant conflicts
38		Eye diseases	Non Communicable diseases	City	Dhaka		Bangladesh		2019	10.1186/s12886-019-1043-z	Sutradhar2019
39		Risk factors for Undernutrition and Diarrhea	Communicable diseases	Slum	Bandung		Indonesia		2019	10.4269/ajtmh.18-0063	Otsuka2019
40		Congenital infections in pregnant women	Communicable diseases	City	Rio de Janeiro		Brazil		2019	10.1016/j.actatropica.2019.01.020	Carvalho2019
41		Public health	Non specific	City	Nakuru		Kenya		2019	10.1186/s12889-019-6403-3	Gudda2019
42		Malnutrition in Children	Underweight/ malnutrition	City	Nairobi		Kenya		2019	10.1186/s13052-019-0607-0	DeVita2019
43		Incomplete Immunization among Children	Communicable diseases	City	Kathmandu Valley		Nepal		2018	KEINE	manandhar2018prevalence
44		Mortalitiy from Homicides	Injuries	City	Belo Horizonte		Brazil		2018	10.3390/ijerph16010154	DeSallesDias2019
45		Emissions of volatile organic compounds (VOCs), Cancer risk	Non Communicable diseases	National			South Africa		2018	10.3390/ijerph16010095	Masekameni2018
46	Review	Water quality	Non specific	Global					2018	10.3390/ijerph16010040	Oliver2018
47	x	Spatial Video Health Risk Mapping
48	SLUMS
49		Vaccine hesitancy	Communicable diseases	City	Siliguri	West Bengal	India		2018	10.4103/ijph.IJPH_397_17	Bhattacherjee2018
50		Offspring's Mental Health	Mental Health	Slum	Nairobi		Kenya		2018	10.1186/s12888-018-1953-y	Kumar2018
51		HIV care	Communicable diseases	City	Nairobi		Kenya		2018	10.1002/jia2.25196	vanderKop2018_1
52		Depression and food insecurity among pregnant women	Mental Health	City	Lahore		Pakistan		2018	KEINE	ayyub2018association
53		Multi-drug resitant S. Typhi	Communicable diseases	National			Kenya		2018	10.1186/s12866-018-1332-3	Mutai2018
54		Public toilets	Communicable diseases	City	Kampala		Uganda		2018	10.1080/09603123.2018.1544610	Ssekamatte2018
55		Malnutrition in Children	Underweight/ malnutrition	City	Mumbai	Maharashtra	India		2018	10.1371/journal.pone.0205688	Goudet2018
56	SLUMS
57		Improvement of breastfeeding	Sexual and maternal health/ behaviour	National			India		2018	10.1186/s12887-018-1308-3	Patel2018
58		Maternal health services	Sexual and maternal health/ behaviour	City	Nairobi		Kenya		2018	10.11604/pamj.2018.30.86.15151	Owiti2018
59		Improvement of sanitation	Non specific	Slum		Maharashtra	India		2018	10.1080/09603123.2018.1533530	VijayPanchang2018
60		Maternal deaths	Sexual and maternal health/ behaviour	City	Chandigarh	Punjab	India		2018	10.1371/journal.pone.0203209	Kaur2018
61		behaviour change interventions	Non specific	Slum	Kisumu		Kenya		2018	10.1186/s12960-018-0318-4	Aseyo2018
62		Associations between poverty, Mental Health and substance use, gender power, and intimate partner violence amongst young	Non specific	City	Durban		South Africa		2018	10.1371/journal.pone.0204956	Gibbs2018_1
63		Cervical Cancer screening	Non Communicable diseases	City	Hyderabad	Telangana	India		2018	10.1200/JGO.2016.008078	Poli2018
64		Impacts of Climate Change on Health and Wellbeing	Non specific	National			South Africa		2018	10.3390/ijerph15091884	Chersich2018
65		Choice of place of childbirth	Sexual and maternal health/ behaviour	City	Chandigarh	Punjab	India		2018	10.1016/j.srhc.2018.07.006	Jeyashree2018
66	x
67		Choice of future contraception	Sexual and maternal health/ behaviour	City	Nairobi		Kenya		2018	10.1111/sifp.12070	Mumah2018
68		Canine rabies	Communicable diseases	National			El salvador		2018	10.1371/journal.pone.0201305	AriasOrozco2018
69		Household gardens	Mental Health	Slum	Lima		Peru		2018	10.3390/ijerph15081751	Korn2018
70		Enteric pathogen contamination	Communicable diseases	City	Kisumu		Kenya		2018	10.1021/acs.est.8b01528	Baker2018
71		Tuberculosis	Communicable diseases	City	Blantyre		Malawi		2018	KEINE	monk2018factors
72		Alcohol use	Non specific	National			South Africa		2018	10.1186/s12889-018-5925-4	Lawana2018
73		Vaccine acceeptance	Communicable diseases	City	Lusaka		Zambia		2018	10.1016/j.vaccine.2018.07.042	PuglieseGarcia2018
74		Canine bud extraction among children	Communicable diseases	City	Makindye		Uganda		2018	10.1186/s12903-018-0599-y	Atim2018
75		Day care for children	Non specific	City	Dhaka		Bangladesh		2018	10.1136/bmjopen-2018-024101	Das2018_1
76		Typhoidal Salmonellae	Communicable diseases	Global					2018	10.1093/infdis/jiy324	Luby2018
77		Reproductive and maternal health services	Sexual and maternal health/ behaviour	City	Nairobi		Kenya		2018	10.1186/s12884-018-1940-9	Oyugi2018
78		Food insecurity and Mental Health	Mental Health	City	Varanasi	Uttar Pradesh	India		2018	10.3390/ijerph15081585	Rani2018
79		Women's fatty acid status	Non Communicable diseases	City	Mumbai	Maharashtra	India		2018	10.6133/apjcn.032018.01	chopra2018effect
80		noise annoyance and noise sensitivity	Non specific	Cross-national				South Africa and Switzerland	2018	10.1016/j.envpol.2018.06.007	Sieber2018
81		Women's sanitation practices	Communicable diseases	Slum	Nairobi		Kenya		2018	10.1080/09603123.2018.1497778	Winter2018
82		HIV	Communicable diseases	National			India		2018	10.1111/scd.12315	Samuel2018
83		BMI	Non Communicable diseases	Slum	Nairobi		Kenya		2018	10.1080/16549716.2018.1470738	Asiki2018
84		Health provider Choice	Non specific	City	Ahmedabad	Gujarat	India		2018	10.1186/s12913-018-3264-x	ernauskas2018
85		Spousal violence	Injuries	City	Dhaka		Bangladesh		2018	10.1371/journal.pone.0198926	Naved2018_1
86	x	Historian study
87		Alcohol related violence	Injuries	City	Kampala		Uganda		2018	10.3390/ijerph15061061	Swahn2018
88		Enteric pathogens	Communicable diseases	Sub-national		Wegera District	Ethiopia		2018	10.11604/pamj.2018.29.72.13973	feleke2018enteric
89		HIV	Communicable diseases	Slum	Nairobi		Kenya		2018	10.1371/journal.pone.0197479	Ziraba2018
90		Birth preparedness	Sexual and maternal health/ behaviour	City	Delhi	Delhi	India		2018	10.1016/j.srhc.2018.04.004	Kusuma2018
91		Tuberculosis	Communicable diseases	Sub-national		Odisha	India		2018	10.1371/journal.pone.0196067	Dutta2018
92		Domestic violence perpetration	Injuries	City	Pune	Maharashtra	India		2018	10.1371/journal.pone.0197303	Kalokhe2018_1
93		Contraception	Sexual and maternal health/ behaviour	Cross-national				Bangladesh and Kenya	2018	10.1186/s12978-018-0514-7	Machiyama2018
94		Primary health care	Non specific	City	Karachi		Pakistan		2018	10.1177/1010539518772132	Aleemi2018
95		Early Child loss	Mental Health	Cross-national				South Africa and India	2018	10.1542/peds.2017-3651	Goldstein2018
96		Asian tiger Mosquito	Communicable diseases	City	Rio de Janeiro		Brazil		2018	10.1371/journal.pone.0195014	Aylln2018
97		Breastfeeding	Sexual and maternal health/ behaviour	City	Dhaka		Bangladesh		2018	10.1111/mcn.12605	Ara2018
98		Spousal violence as reason for depression and suicide	Mental Health	City	eThekwini		South Africa		2018	10.1371/journal.pone.0194885	Gibbs2018_2
99		Vaccination	Communicable diseases	National			India		2018	10.1016/j.ypmed.2018.04.002	Singh2018
100		HIV	Communicable diseases	City	Durban		South Africa		2018	10.1371/journal.pone.0195369	Gibbs2018_3
101		Leptospirosis	Communicable diseases	Slum	Salvador		Brazil		2018	10.1371/journal.pntd.0006415	Schneider2018
102		Water supply, Sanitation	Non specific	Slum	Kampala		Uganda		2018	10.1155/2018/3710120	Musoke2018
103		Breastfeeding	Sexual and maternal health/ behaviour	City	Mumbai	Maharashtra	India		2018	10.1371/journal.pone.0195619	Chanani2018
104		Sanitation	Non specific	City	Cochabamba		Bolivia		2018	10.1371/journal.pone.0193613	Helgegren2018
105		Urban helath equity Assesment	Non specific	City	Matsapha		Swaziland		2018	10.1007/s11524-018-0241-y	Makadzange2018
106		Domestic violence	Injuries	City	Pune	Maharashtra	India		2018	10.1371/journal.pone.0195152	Kalokhe2018_2
107		Acute Malnutrition	Underweight/ malnutrition	City	Mumbai	Maharashtra	India		2018	10.9745/GHSP-D-17-00182	ShahMore2018
108		Non-Communicable diseases	Non Communicable diseases	National			India		2018	10.1080/16549716.2018.1438840	Lumagbas2018
109		Tuberculosis	Communicable diseases	City	Delhi	Delhi	India		2018	10.1016/j.ijtb.2017.08.007	Sarin2018
110		Occurence of Escherichia coli	Communicable diseases	Slum			Bangladesh		2018	10.1111/lam.12878	Harada2018
111		Rat bites	Communicable diseases	City	Peshawar		Pakistan		2018	10.1007/s10661-018-6605-7	Fatima2018
112		Nurturing Care	Underweight/ malnutrition	Cross-national				Angola and Kenya	2018	10.1002/cad.2023	Richter2018
113		Breastfeeding	Sexual and maternal health/ behaviour	Slum		Pernambuco	Brazil		2018	10.1016/j.jped.2018.01.004	Silva2019
114		Brokerage in commercialised healthcare systems	Non specific	City	Lucknow	Uttar Pradesh	India		2018	10.1016/j.socscimed.2018.03.004	Hunter2018
115		Hygiene	Non specific	Slum	Nairobi		Kenya		2018	10.1353/hpu.2018.0022	Kamau2018
116		Prioity health conditions	Non specific	City	Bengaluru	Karnataka	India		2018	10.1186/s12889-018-5194-2	Abdi2018
117		Congenital Hypothyroidism	Non Communicable diseases	National			India		2018	10.1007/s12098-017-2550-7	ICMR2018
118		Malnutrition in Children	Underweight/ malnutrition	City	Dhaka		Bangladesh		2018	10.1111/apa.14281	Mostafa2018
119		Health seeking behaviour	Non specific	Slum	Kolkata	West Bengal	India		2018	10.1186/s12939-018-0738-8	Das2018_2
120		Diabetic retinopathy	Non Communicable diseases	City	Delhi	Delhi	India		2018	10.1111/tmi.13039	Wadhwani2018
121		Suicidal Ideation	Mental Health	City	Kampala		Uganda		2018	10.3390/ijerph15020298	Culbreth2018
122		Intestinal parasitic infections	Communicable diseases	City	Accra		Ghana		2018	10.1371/journal.pone.0192303	Forson2018
123	SLUMS
124		Burns	Injuries	Slum	Johannesburg		South Africa		2018	10.1016/j.burns.2017.11.006	Kimemia2018
125		Stunting in Children	Underweight/ malnutrition	Slum	Dhaka		Bangladesh		2018	10.1186/s12889-018-5101-x	Islam2018
126		Unplanned pregnancy and abortion	Sexual and maternal health/ behaviour	Slum	Nairobi		Kenya		2018	10.1371/journal.pone.0191412	Jayaweera2018
127		HIV care	Communicable diseases	City	Nairobi		Kenya		2018	10.1016/S2468-2667(17)30239-6	vanderKop2018_2
128		Influenza	Communicable diseases	City	Delhi	Delhi	India		2018	10.1136/bmjopen-2017-017353	Adiga2018
129		Indoor air pollution	Non specific	Slum	Bengaluru	Karnataka	India		2018	10.1080/16549716.2017.1421342	Sushama2018
130		Healthcare services	Non specific	City	Lilongwe		Malawi		2018	10.1371/journal.pone.0189940	Lungu2018
131		Association between household food security and infant feeding practices	Underweight/ malnutrition	Slum	Nairobi		Kenya		2018	10.1017/S2040174417001064	Macharia2018
132		Patterns of illness disclosure among Indian slum dwellers	Non specific	Sub-national	Bengaluru/Kolkota		India		2018	10.1186/s12914-018-0142-x	Das2018_3
133	SLUMS
134	SLUMS
135	x	Envirnomental preservation
136		Water and Sanitation in Sweden's Informal Roma settlements	Non specific	National			Sweden		2017	KEINE	davis2017inconvenient
137		Securing a Right to Health: "Integration Villages"	Non specific	National			France		2017	KEINE	manson2017securing
138		nutritional counselling and support on exclusive breastfeeding	Underweight/ malnutrition	Slum	Nairobi		Kenya		2017	10.1186/s12992-017-0314-9	KimaniMurage2017
139		Gender differences in health-related quality of life	Communicable diseases	Slum	Nairobi		Kenya		2017	10.1080/09540121.2017.1417970	vanderKop2017
140	x	Food supply
141		Musculoskeletal health conditions among older populations in urban slums	Non specific	Slum	Nairobi		Kenya		2017	10.1016/j.berh.2017.11.001	Aboderin2017_1
142	Review	relationship between urbanization and the carbon intensity	Non specific	Global					2018	10.1371/journal.pone.0189024	McGee2017
143		Utilization of safe drinking water and sanitary facilities in slum households	Non specific	City	Siliguri	West Bengal	India		2017	10.4103/ijph.IJPH_345_16	Bhattacherjee2017
144		Family Structure Relate With Children's Language Development	Mental Health	City	Dhaka		Bangladesh		2017	KEINE	islam2017does
145		Study on Clinical Presentation and Outcome of Septic Abortion	Sexual and maternal health/ behaviour	City	Dhaka		Bangladesh		2017	KEINE	nahar2017study
146		eye health-seeking practices for cataract	Non Communicable diseases	City	Delhi	Delhi	India		2017	10.4103/ijo.IJO_585_16	Vashist2017
147		ownership and presence of domestic animals in peri-urban households	Communicable diseases	City	Kisumu		Kenya		2017	10.1111/zph.12429	Barnes2017
148		Maternal characteristics and birth outcomes	Sexual and maternal health/ behaviour	Sub-national			South Africa		2017	10.1186/s12884-017-1580-5	Khupakonke2017
149		Differences in Child Health	Non specific	National			India		2018	10.1007/s13524-017-0634-7	Prtner2017
150		Application of psychosocial models to Home-Based Testing and Counseling	Mental Health	City	Nairobi		Kenya		2017	10.11604/pamj.2017.27.285.10104	Oluoch2017
151		Female garment workers' experiences of violence	Injuries	City	Dhaka		Bangladesh		2017	10.1016/j.socscimed.2017.11.040	Naved2018_2
152		Peer norms moderate the association between Mental Health and sexual risk	Sexual and maternal health/ behaviour	City	Dar es Salaam		Tanzania		2017	10.1016/j.socscimed.2017.10.030	Hill2018
153		Women's empowerment and experiences of mistreatment during childbirth	Sexual and maternal health/ behaviour	City	Lucknow	Uttar Pradesh	India		2017	10.1186/s12884-017-1501-7	DiamondSmith2017
154		Preventing the Occurrence of Acute Diarrhea	Communicable diseases	City	Addis Ababa		Ethiopia		2017	10.1007/s10900-017-0437-1	Adane2017_1
155		Effect of iron and zinc-biofortified pearl millet consumption on growt	Underweight/ malnutrition	City	Mumbai	Maharashtra	India		2017	10.1136/bmjopen-2017-017631	Mehta2017
156	SLUMS
157		Health Strategy and the management of intestinal parasitic infections	Communicable diseases	City	Rio de Janeiro		Brazil		2017	10.1017/S146342361700072X	Ignacio2017_1
158	x	no slums
159		Early marriage and cultural constructions	Sexual and maternal health/ behaviour	Slum	Dar es Salaam		Tanzania		2017	10.1080/13691058.2017.1390162	Stark2017
160		Rubber stamp templates for improving clinical documentation	Non specific	City	Nairobi		Kenya		2017	10.1016/j.ijmedinf.2017.10.014	Kleczka2018
161	SLUMS
162		incentives for increased access to comprehensive family planning	Non specific	National			Uganda		2017	10.1186/s12978-017-0400-8	Nuwasiima2017
163		Treatment of maternal depression	Mental Health	City	Karachi		Pakistan		2017	10.1016/j.ajp.2017.03.010	Husain2017
164		Modeling of Outdoor Noise Exposure in Informal Settlements	Non specific	Sub-national			South Africa		2017	10.3390/ijerph14101262	Sieber2017
165		Age friendly slms	Non specific	Slum	Nairobi		Kenya		2017	10.3390/ijerph14101259	Aboderin2017_2
166		case finding for tuberculosis and HIV at the household level	Communicable diseases	City	Port-au-Prince		Haiti		2017	KEINE	rivera2017diagnostic
167		Poor Water Supply and Education Level Are Associated with Water-Related Diseases	Non specific	Slum			Columbia		2017	10.4269/ajtmh.16-0305	RuizDaz2017
168		Non-communicable disease (NCD) risk factors and diabetes	Non Communicable diseases	City	Dhaka		Bangladesh		2017	10.1371/journal.pone.0184967	Rawal2017
169		Alcohol-Related Physical Abuse of Children	Injuries	City	Kampala		Uganda		2017	10.3390/ijerph14101124	Swahn2017
170		Noncommunicable Disease Care	Non Communicable diseases	National			Lebanon		2017	10.9745/GHSP-D-17-00043	Sethi2017
171	SLUMS
172		respiratory morbidities and childhood asthma	Non Communicable diseases	Sub-national			South Africa		2017	10.1186/s12889-017-4726-5	Olaniyan2017
173		Physical, Social, and Political Inequities	Sexual and maternal health/ behaviour	Slum	Nairobi		Kenya		2017	10.1007/s11524-017-0189-3	Girod2017
174		Pertussis vaccine among pregnant woman	Communicable diseases	City	Karachi		Pakistan		2017	10.1016/j.vaccine.2017.08.033	Siddiqui2017
175		acute diarrhea	Communicable diseases	Slum	Addis Ababa		Ethiopia		2017	10.1371/journal.pone.0182783	Adane2017_2
176		Breakfast - nutirient deficits	Underweight/ malnutrition	City	Pune	Maharashtra	India		2017	10.1177/0260106017721074	Jeyakumar2017
177		hair cortisol among postpartum Brazilian mothers and infants	Mental Health	City	Sao Paulo		Brazil		2017	10.1002/dev.21557	Liu2017
178		Alcohol use and sexual risk behaviour	Sexual and maternal health/ behaviour	City	Johannesburg		South Africa		2017	10.1186/s12889-017-4350-4	Bello2017
179		Tuberculosis	Communicable diseases	City	Phnom Penh		Cambodia		2017	10.1186/s12879-017-2670-8	James2017
180		Adaptive functioning	Mental Health	City	Bhubaneswar	Odisha	India		2017	10.1111/jpc.13666	Panigrahi2017
181		Socioenvironmental conditions and intestinal parasitic infections	Communicable diseases	City	Sao Paulo		Brazil		2017	10.1590/S1678-9946201759056	Ignacio2017_2
182		Identifying Potential Sources of Exposure Along the Child Feces	Communicable diseases	Sub-national			India		2017	10.4269/ajtmh.16-0688	Majorin2017
183		effectiveness to improve maternal and newborn outcomes	Sexual and maternal health/ behaviour	Slum	Nairobi		Kenya		2017	10.1136/bmjopen-2016-014896	Bakibinga2017
184		Piped water supply interruptions and acute diarrhea	Communicable diseases	City	Addis Ababa		Ethiopia		2017	10.1371/journal.pone.0181516	Adane2017_3
185		health expenditure and sources of financing for delivery	Sexual and maternal health/ behaviour	City	Bhubaneswar	Odisha	India		2017	10.4103/ijph.IJPH_168_15	sahu2017out
186		Waist-to-Height Ratio in Indian Women	Underweight/ malnutrition	City	Mumbai	Maharashtra	India		2017	10.1177/1010539517717509	Malshe2017
187		domains of self-reported physical activity	Non Communicable diseases	Slum	Nairobi		Kenya		2017	10.1080/16549716.2017.1342350	Groot2017
188		Molecular characterization of group A rotaviruses	Communicable diseases	Slum	Nairobi		Kenya		2017	10.1186/s13104-017-2611-z	Gikonyo2017
189		Intestinal parasitiv infections	Communicable diseases	Slum	Lagos		Nigeria		2017	10.1016/j.jmii.2016.09.005	gyang2019intestinal
190		Shared sanitation	Non specific	City	Kisumu		Kenya		2017	10.1080/09603123.2017.1350261	Simiyu2017_1
191	Review	Urban growth and water access in sub-Saharan Africa	Non specific	Cross-national					2017	10.1016/j.scitotenv.2017.06.157
192		Water for shared toilets	Non specific	City	Dhaka		Bangladesh		2017	10.1111/tmi.12914	Saxton2017
193	Comment
194		Hookworm infections	Communicable diseases	National			Malaysia		2017	10.1016/j.actatropica.2017.06.011	Sahimin2017
195		Motivation for health workers	Non specific	City	Delhi	Delhi	India		2017	10.4103/2224-3151.206170	George2017
196	Review	Immunization, urbanization and slums	Non specific	Global					2017	10.1186/s12889-017-4473-7	CrockerBuque2017
197	Eratum
198		Mycobacterium tuberculosis	Communicable diseases	Slum	Jaipur	Rajasthan	India		2017	10.4103/ijmr.IJMR_336_14	Malhotra2017
199		behaviour improve shared	Non specific	City	Dhaka		Bangladesh		2017	10.1111/tmi.12902	Alam2017
200		HIV prevention	Communicable diseases	City	Johannesburg		South Africa		2017	10.1186/s12889-017-4351-3	Scorgie2017
201		Low-smoke chulha in Indian slums	Non specific	Slum	Bengaluru	Karnataka	India		2017	10.1186/s12889-017-4369-6	Thakur2017
202	SLUMS
203		Child mortality	Non specific	Slum	Lagos		Nigeria		2017	10.1371/journal.pone.0177190	Anastasi2017
204		Pediatric Injuries	Injuries	City	Cape Town		South Africa		2017	10.1016/j.surg.2017.03.019	Wesson2017
205		Anti smoke related laws	Non specific	City	Delhi	Delhi	India		2018	10.1093/ntr/ntx098	Sharma2017
206		HIV	Communicable diseases	City	Durban		South Africa		2017	10.1186/s12889-017-4223-x	Gibbs2017
207	SLUMS
208		Postpartum depression	Mental Health	City	Dhaka		Bangladesh		2017	10.1080/01459740.2017.1318875	Williams2017
209		Diabetic Retinopathy	Non Communicable diseases	City	Mumbai	Maharashtra	India		2017	10.1080/09286586.2017.1290258	Sunita2017
210		Diarrhea	Communicable diseases	City	Addis Ababa		Ethiopia		2017	10.1186/s41043-017-0085-1	Adane2017_4
211	review	Slum Upgrading	Non specific	Global					2017	10.3390/ijerph14040342	Corburn2017
212	Comment	Zika
213		Mishri tobacco	Non specific	Sub-national			India		2017	10.5005/jp-journals-10024-2020	Chawla2017
214		Maternal nutrition	Underweight/ malnutrition	City	Mumbai	Maharashtra	India		2017	10.1111/mcn.12441	Lawande2017
215		Human health associated with gold mine soil	Non specific	City	Krugersdorp		South Africa		2017	10.1371/journal.pone.0172517	NgoleJeme2017
216		feeding practices	Underweight/ malnutrition	City	Dhaka		Bangladesh		2017	10.1371/journal.pone.0172119	Kabir2017
217		community helath	Non specific	City	Mumbai	Maharashtra	India		2017	10.1016/S2214-109X(16)30363-1	More2017
218	Comment	Reproductive and child health
219		Dengue transmission	Communicable diseases	City	Delhi	Delhi	India		2017	10.1371/journal.pone.0171543	Daud2017
220	Review	Fire risk	Injuries	Global					2017	10.3390/ijerph14020139	Twigg2017
221		Reproductive Health	Sexual and maternal health/ behaviour	City	Kampala		Uganda		2017	10.1371/journal.pone.0169721	Renzaho2017
222		Using mobile phone for accessing menstrual regulation servies	Sexual and maternal health/ behaviour	Sub-national			Bangladesh		2017	10.1186/s12978-016-0274-1	Messinger2017
223		HIV vulnerability	Communicable diseases	National			Kenya		2017	10.1007/s10461-017-1676-y	Jennings2017
224		Shared sanitation vs. Household	Non specific	City	Kisumu	Kisumu County	Kenya		2017	10.1186/s12889-016-4009-6	Simiyu2017_2
225		Cost and payment for sanitation	Non specific	City	Kisumu		Kenya		2017	10.3390/ijerph14010049	Simiyu2017_3
226		Childhood illness	Non specific	City	Bhubaneswar	Odisha	India		2017	10.1093/tropej/fmw092	Mishra2016_1
227		Cryptosporidiosis	Communicable diseases	City	Vellore	Tamil Nadu	India		2017	10.1093/cid/ciw730	Kattula2016
228		Ou-of-pocket expenditure childhood illness	Non specific	City	Bhubaneswar	Odisha	India		2017	10.1080/20469047.2016.1245031	Mishra2016_2
229		Sanitation comparison	Non specific	City	Nairobi		Kenya		2017	10.3390/ijerph13121189	Bohnert2016
230		routine childhood vaccination	Non specific	City	Ludhiana	Punjab	India		2017	10.1093/pubmed/fdw131	Sengupta2016
231		Food safety	Underweight/ malnutrition	Sub-national			South Africa		2017	10.1007/s10900-016-0303-6	Sibanyoni2016
232		Tuberculosis	Communicable diseases	Sub-national			Pakistan		2016	10.1371/journal.pone.0165813	Fatima2016
233		Tuberculosis	Communicable diseases	City	Agra	Uttar Pradesh	India		2016	10.1016/j.ijtb.2016.08.006	Prasad2016
234		Tuberculosis	Communicable diseases	Sub-national			India		2016	10.1016/j.ijtb.2016.08.007	Marimuthu2016
235	SLUMS
236		Community health	Non specific	Cross-national			Melanesia		2016	10.1016/j.socscimed.2016.11.003	Barrington2016
237		HIV	Communicable diseases	City	Mombasa		Kenya		2016	10.1080/01459740.2016.1235573	deKlerk2016
238	comment	respiratory health in slums
239		Prenatal care	Sexual and maternal health/ behaviour	City	Nairobi		Kenya		2016	10.1016/j.ypmed.2016.09.014	Cohen2016
240		Blue diversion toilet	Non specific	City	Kampala		Uganda		2016	10.1016/j.scitotenv.2016.10.057	Tobias2017
241		indoor and outdoor falls	Injuries	City	Sao Paulo		Brazil		2016	10.1016/j.archger.2016.10.004	doNascimento2017
242	x	technical investigation
243		Quantifying tap-to-household water quality	Non specific	Slum	Vellore	Tamil Nadu	India		2016	10.1016/j.ijheh.2016.09.019	AlarconFalconi2017
244		Poliovirus	Communicable diseases	City	Mumbai	Maharashtra	India		2016	KEINE	ahmad2016cross
245	Review	Childhood vaccines	Non specific	Global					2016	10.1016/j.vaccine.2016.09.038	Nelson2016
246	Review	History geography and sociology of slums	Non specific	Global					2016	10.1016/S0140-6736(16)31650-6	Ezeh2017
247	Review	Improving health	Non specific	Global					2016	10.1016/S0140-6736(16)31848-7	Lilford2017
248		Mycobacterium tuberculosis	Communicable diseases	City	Nairobi		Kenya		2016	10.1186/s12879-016-1920-5	Kerubo2016
249		Child health in informal settlements	Non specific	City	Iquitos		Peru		2016	10.1186/s12914-016-0099-6	Lee2016
250		Tuberculosis	Communicable diseases	National			South Africa		2016	10.1371/journal.pone.0163083	McLaren2016
251		Maternal health care	Sexual and maternal health/ behaviour	City	Narayanganj		Bangladesh		2016	10.1371/journal.pone.0162825	Jolly2016
252		Musculoskeletal Morbidity	Non Communicable diseases	Slum	Kolkata	West Bengal	India		2016	KEINE	banerjee2016work
253		child nutrition	Underweight/ malnutrition	Slum	Nairobi		Kenya		2016	10.1017/S1368980016002445	Goudet2016_1
254		Neglected tropical diseases	Communicable diseases	City	Kisumu		Kenya		2016	10.1186/s12889-016-3662-0	Odhiambo2016
255		Immunization	Non specific	Sub-national			Nepal		2016	10.1186/s12889-016-3651-3	Shrestha2016
256		air quality and health risk	Non specific	National			India		2016	10.1007/s10653-016-9871-8	Matawle2016
257		Diabetes	Non Communicable diseases	City	Chennai	Tamil Nadu	India		2015	KEINE	vigneswari2015prevalence
258		Electronic medical use	Non specific	Slum	Nairobi		Kenya		2016	10.1016/j.ijmedinf.2016.07.015	Jawhari2016
259		Sexual Assault	Sexual and maternal health/ behaviour	City	Nairobi		Kenya		2016	10.1007/s11121-016-0701-0	Baiocchi2016
260		Depressive Symptoms Among Disadvanted Adolescents	Mental Health	City	Dhaka		Bangladesh		2016	10.1111/jcap.12150	Nasreen2016
261		Healthcare practices and barriers	Non specific	City	Lilongwe		Malawi		2016	10.1186/s12913-016-1678-x	Lungu2016
262		Tobacco use	Non specific	City	Delhi	Delhi	India		2016	10.1093/her/cyw039	Harrell2016
263		Eye health	Non Communicable diseases	City	Bhopal	Madhya Pradesh	India		2016	KEINE	pregel2016ensuring
264		Depression	Mental Health	National			South Africa		2016	10.1080/17441692.2016.1214281	Gibbs2016_1
265		Leptospira	Communicable diseases	Sub-national			Chile		2016	10.1371/journal.pntd.0004895	Mason2016
266		Nutriton knowledge	Underweight/ malnutrition	National			Bangladesh		2016	10.1111/mcn.12355	Hoddinott2016
267		Rotavirus and Diarheal Disease	Communicable diseases	City	Vellore	Tamil Nadu	India		2016	10.1007/s13312-016-0892-2	Sarkar2016
268		Gender based violence	Injuries	Slum	Mumbai	Maharashtra	India		2016	10.1177/1077801216659941	Chakraborty2016
269		Pregnancy related School dropout	Sexual and maternal health/ behaviour	City	Nairobi		Kenya		2016	10.1177/1090198116657777	Sarnquist2016
270		Drug use	Non specific	City	Tijuana		Mexico		2016	10.1186/s12942-016-0053-9	Beletsky2016
271		Sanitation investment	Non specific	City	Accra		Ghana		2016	10.1186/s12889-016-3283-7	AwunyoAkaba2016
272		Mistreatment during childbirth	Sexual and maternal health/ behaviour	City	Lucknow	Uttar Pradesh	India		2016	10.1016/j.midw.2016.06.014	DiamondSmith2016
273		Age health	Non specific	City	Nairobi		Kenya		2016	10.1016/j.socscimed.2016.07.002	Bennett2016
274		Health problems of migrant agricultural workes	Non specific	National			Lebanon		2016	10.1093/eurpub/ckw096	Habib2016
275	review	HIV interventions	Communicable diseases	Global					2016	10.2989/16085906.2016.1204331	Gibbs2016_2
276	Comment	Olympics in rio
277		Decision for delivery location	Sexual and maternal health/ behaviour	Sub-national		Uttar Pradesh	India		2016	10.1186/s12884-016-0942-8	Sudhinaraset2016
278		Nutrition	Underweight/ malnutrition	Slum	Mumbai	Maharashtra	India		2016	10.1177/0379572116657241	Chanani2016
279		Sexually transmitted infections	Communicable diseases	Slum	Kampala		Uganda		2016	10.4314/ahs.v16i1.15	Nawagi2016
280	Review	malnutrition	Underweight/ malnutrition	Global					2016	10.1080/03014460.2016.1205660	Goudet2016_2
281		Hypertension	Non Communicable diseases	City	Kolkata	West Bengal	India		2016	10.1016/j.ihj.2015.09.029	Banerjee2016
282	SLUMS
283		Nutrition	Underweight/ malnutrition	City	Mumbai	Maharashtra	India		2016	10.3945/jn.115.223461	Sahariah2016
284		Access to helath	Non specific	Slum	Accra		Ghana		2016	10.4102/phcfm.v8i1.822	OwusuAnsah2016
285		Intimate partner violence	Injuries	National			Kenya		2016	10.1371/journal.pone.0155988	Muthengi2016
286		Access to sanitation	Non specific	National			India		2016	10.1093/trstmh/trw029	Mara2016
287		Intimate partner violence	Injuries	City	Dhaka		Bangladesh		2016	10.1186/s12889-016-3060-7	Parvin2016
288		Digital tools for policy	Non specific	City	Nairobi		Kenya		2016	10.1080/17441692.2016.1165720	Mitchell2016
289		Development model	Non specific	City	Delhi	Delhi	India		2016	10.1186/s12914-016-0088-9	Morrow2016
290		Seasonal dependencies of latrines use	Non specific	City	Kampala		Uganda		2016	10.1186/s12889-016-3036-7	Kwiringira2016
291		HIV	Communicable diseases	City	Nairobi		Kenya		2016	10.1186/s12879-016-1500-8	vanderKop2016_1
292		HIV	Communicable diseases	Slum	Nairobi		Kenya		2016	10.1177/1357633X16643457	vanderKop2016_2
293		Waste mangement	Non specific	Slum			Uganda		2016	10.1155/2016/6830163	Mukama2016
294	SLUMS
295		Quality of health	Non specific	City	Kolkata	West Bengal	India		2016	10.1002/hec.3337	Delavallade2016
296		Cardiovascular diseases	Non Communicable diseases	Slum	Nairobi		Kenya		2016	10.3402/gha.v9.30922	vandeVijver2016
297		Pulmonary Tubercolosis	Communicable diseases	City	Mumbai	Maharashtra	India		2016	10.1371/journal.pone.0152287	Mistry2016
298		Giardia duodenalis	Communicable diseases	National			Kenya		2016	10.1186/s12879-016-1436-z	Mbae2016
299		intimate partner violence	Injuries	Sub-national			Nepal		2016	10.1186/s12905-016-0293-7	Deuba2016
300		vi-tetanus	Communicable diseases	Slum	Kolkata	West Bengal	India		2016	10.1080/21645515.2015.1117715	Mitra2016
301		Alternative medicine	Non specific	City	Mumbai	Maharashtra	India		2016	10.1093/trstmh/trw009	McDowell2016
302	Comment	Tubercolosis
303		influenza b virus	Communicable diseases	Slum	Dhaka		Bangladesh		2016	KEINE	islam2015antigenic
304		cardiometabolic disease markers	Non Communicable diseases	Slum	Nairobi		Kenya		2016	10.3402/gha.v9.30626	Haregu2016
305	SLUMS
306	SLUMS
307		lactobacillus	Communicable diseases	National			Bangladesh		2016	10.1186/s12906-016-1016-1	HoySchulz2015
308		Maternal health care	Sexual and maternal health/ behaviour	National			Bangladesh		2016	10.1007/s11524-016-0026-0	Marcil2016
309		Undernutrition	Underweight/ malnutrition	City	Mumbai	Maharashtra	India		2015	10.1186/s41043-015-0017-x	Savanur2015
310		Leptospirosis	Communicable diseases	National			Pacific Islands		2015	10.1371/journal.pntd.0004405	Lau2016
311		Convulsive epilepsy	Non Communicable diseases	City	Enugu		Nigeria		2015	10.1016/j.seizure.2015.12.010	EzealaAdikaibe2016
312		Leptospirosis	Communicable diseases	City	Salvador		Brazil		2015	10.1371/journal.pntd.0004275	Hagan2016
313		oral hygine	Communicable diseases	City	Delhi	Delhi	India		2015	10.1111/cdoe.12212	Mathur2016
314		Vulnerability to typhoon	Communicable diseases	City	Manila		Philippines		2015	10.1111/disa.12174	Morin2016
315		Streptococcus pneumoniae	Communicable diseases	City	Salvador		Brazil		2015	10.1016/j.vaccine.2015.12.042	Menezes2016
316		Breastfeeding	Sexual and maternal health/ behaviour	City	Nairobi		Kenya		2015	10.1017/S2040174415007941	KimaniMurage2015
317		Anaemic	Communicable diseases	Slum	Delhi	Delhi	India		2015	10.1038/ejcn.2015.215	Bansal2015
318		Cryptosporidium	Communicable diseases	slum	Nairobi		Kenya		2015	10.1371/journal.pone.0142055	Mbae2015
319		Oral mucosal lesions	Communicable diseases	City	Bengaluru	Karnataka	India		2015	10.4103/0970-9290.172083	Reddy2015
320		Tubercolosis	Communicable diseases	National			Nigeria		2015	10.1016/j.ijmyco.2014.12.007	Ogbudebe2015
321		Helath and ageing	Non specific	Slum	Nairobi		Kenya		2015	10.1186/s12889-015-2556-x	Wilunda2015
322		slum upgradin	Non specific	City	Belo Horizonte		Brazil		2015	10.1590/0102-311X00079715	Friche2015
323		Polio vaccination	Communicable diseases	City	Dhaka		Bangladesh		2015	10.1016/j.vaccine.2015.11.046	Mychaleckyj2016
324		Contraceptive adoption	Sexual and maternal health/ behaviour	City	Nairobi		Kenya		2015	10.1111/j.1728-4465.2015.00038.x	Mumah2015
325		Malaria	Communicable diseases	Slum	Nairobi		Kenya		2015	10.4269/ajtmh.15-0293	Njuguna2016
326	x	veterinär
327		Hypertension and diabetes	Non Communicable diseases	slum	Nairobi		Kenya		2015	10.1186/s12913-015-1167-7	Werner2015
328		Psychological stress	Mental Health	Sub-national		Odisha	India		2015	10.1371/journal.pone.0141883	Hulland2015
329	Comment	The right to water in slums of Mumbai
330		Cleaning behaviour sanitation	Non specific	City	Kampala		Uganda		2015	10.1016/j.socscimed.2015.10.059	Tumwebaze2015
331		SMs based health messages hypertension	Non Communicable diseases	City	Delhi	Delhi	India		2015	10.3233/THC-151097	Joshi2016
332		socioeconomic inequalities in traumativ dental Injuries	Injuries	City	Delhi	Delhi	India		2015	10.1371/journal.pone.0140860	Mathur2015
333		Neighbour shared vs. Communal latrines	Non specific	Sub-national		Odisha	India		2015	10.1093/trstmh/trv082	Heijnen2015_1
334		food insecurity, toddlers	Underweight/ malnutrition	Slum	Nairobi		Kenya		2015	10.1186/s12889-015-2403-0	Mutisya2015
335	Comment	Health programms
336		Infant death	Non specific	National			Kenya		2015	10.1371/journal.pone.0139545	Gruebner2015
337		Papilloma virus vaccine	Communicable diseases	National			Marocco		2015	10.26719/2015.21.8.555	Selmouni2015
338		Maternal health care	Sexual and maternal health/ behaviour	City	Mumbai	Maharashtra	India		2015	10.1186/s12884-015-0661-6	Alcock2015
339		Tubercolosis	Communicable diseases	City	Kampala		Uganda		2015	10.1186/s12889-015-2312-2	Wobudeya2015
340	Review	Dietary survey	Underweight/ malnutrition	National			South Africa		2015	10.3390/nu7095389	Mchiza2015
341		Reproductive healthcare	Sexual and maternal health/ behaviour	City	Delhi	Delhi	India		2015	10.1186/s12884-015-0635-8	Devasenapathy2015
342		Mental Health	Mental Health	City	Cape Town		South Africa		2015	10.1007/s10802-015-0068-x	Collishaw2015
343		sexual and reproductive helath	Sexual and maternal health/ behaviour	City	Dhaka		Bangladesh		2015	10.1186/s12960-015-0045-z	Mahmud2015
344		Water quality	Non specific	City	Chandigarh	Punjab	India		2015	10.2166/wh.2015.132	Goel2015
345		cholera outbreak	Communicable diseases	Slum	Nairobi		Kenya		2015	10.2166/wh.2014.173	Blanton2015
346		Partner violence	Injuries	Slum	Lahore		Pakistan		2015	10.1186/s12914-015-0060-0	Nasrullah2015
347		Influenza vaccine accpetance amon pregnant	Sexual and maternal health/ behaviour	City	Karachi		Pakistan		2015	10.1016/j.vaccine.2015.08.014	Khan2015
348		first sexual intercourse	Sexual and maternal health/ behaviour	Slum	Nairobi		Kenya		2015	10.1186/s12978-015-0069-9	Okigbo2015
349		Maxillofacial Injuries	Injuries	City	Belo Horizonte		Brazil		2015	10.1371/journal.pone.0134577	Silva2015
350		Tubercolosis	Communicable diseases	City	Rio de Janeiro		Brazil		2015	10.1590/S0034-8910.2015049005470	Pereira2015
351		Tetanus	Communicable diseases	City	Karachi		Pakistan		2015	10.1186/s13104-015-1301-y	Sohaila2015
352		Childrens Health	Non specific	Slum			Indonesia		2015	10.1016/j.scitotenv.2015.05.137	Shibata2015
353		Interventional studies	Non specific	City	Kolkata	West Bengal	India		2015	10.1080/21645515.2015.1066052	Mahapatra2015_1
354		Measles	Communicable diseases	City	Delhi	Delhi	India		2015	10.1007/s12098-015-1845-9	Raoot2015
355		Protective practices againt zoonotic infections	Communicable diseases	Sub-national			Chile		2015	10.1186/s12889-015-1964-2	Mason2015
356		Postnatal care quality	Sexual and maternal health/ behaviour	National			Kenya		2015	10.1186/s12884-015-0588-y	Warren2015
357		Domestic violence	Injuries	Slum	Mumbai	Maharashtra	India		2015	10.4103/0971-5916.160701	Donta2015
358	Comment	Violence
359		Dengue	Communicable diseases	Slum	Salvador		Brazil		2015	10.1371/journal.pntd.0003937	Kikuti2015
360		Water poverty	Non specific	Slum	Mumbai	Maharashtra	India		2015	10.1371/journal.pone.0133241	Subbaraman2015
361	SLUMS
362		Tubercolosis	Communicable diseases	City	Port au Prince		Haiti		2015	10.2471/BLT.14.145649	Koenig2015
363		Contraceptive Need	Sexual and maternal health/ behaviour	Slum	Nairobi		Kenya		2015	10.1016/j.ijgo.2015.05.001	Wekesa2015
364		Psychological stress	Mental Health	Sub-national		Odisha	India		2015	10.1016/j.socscimed.2015.06.031	Sahoo2015
365		Shared sanitation vs. Household	Non specific	Sub-national		Odisha	India		2015	10.4269/ajtmh.14-0812	Heijnen2015_2
366		Nutrition	Underweight/ malnutrition	City	Maceo		Brazil		2015	10.1017/S0007114515001816	Florncio2015
367		Hypertension	Non Communicable diseases	Slum	Nairobi		Kenya		2015	10.1186/s12992-015-0112-1	Hulzebosch2015
368		Tinea captis	Communicable diseases	Slum	Nairobi		Kenya		2015	10.1186/s13104-015-1240-7	Moto2015
369		Malaria	Communicable diseases	City	Accra		Ghana		2015	KEINE	dako2015factors
370		HIV	Communicable diseases	Slum	Nairobi		Kenya		2015	10.11604/pamj.2015.20.63.4865	Muhula2015
371		Enteric infections	Communicable diseases	City	Maputo		Mozamique		2015	10.1136/bmjopen-2015-008215	Brown2015
372		Hepatitis B, C, HIV	Communicable diseases	Slum	Nairobi		Kenya		2015	10.1371/journal.pone.0129247	Kerubo2015
373		contraceptive behavior	Sexual and maternal health/ behaviour	City	Nairobi		Kenya		2015	10.1080/13691058.2015.1038731	Beguy2015_1
374		Diarrhea	Communicable diseases	City	Ouagadougou		Burkina Faso		2015	10.2166/wh.2014.115	DosSantos2015
375		high blood pressure	Non Communicable diseases	City	Enugu		Nigeria		2015	10.1038/jhh.2015.49	EzealaAdikaibe2015
376		Falls	Injuries	City	Chandigarh	Punjab	India		2015	10.1016/j.injury.2015.04.037	Tripathy2015
377		Health expenditure	Non specific	National			Kenya		2015	10.1186/s12939-015-0168-9	Buigut2015
378		Health care for chronic diseases	Non specific	City	Nairobi		Kenya		2015	10.1111/tmi.12539	Khabala2015
379		Sanitation	Non specific	National			Ethiopia		2015	10.1186/s12889-015-1804-4	Beyene2015
380		Hypertension	Non Communicable diseases	City	Salvador		Brazil		2015	10.1007/s11524-015-9956-1	Unger2015
381		Hantavirus	Communicable diseases	Sub-national			Chile		2015	10.3390/v7042006	MuozZanzi2015
382		Vaccination	Communicable diseases	Slum	Nairobi		Kenya		2015	10.1186/s12887-015-0360-5	Mutua2015
383		Cardiovascular Prevention	Non Communicable diseases	City	Nairobi		Kenya		2015	10.1186/s12992-015-0095-y	vandeVijver2015
384		Pregnancy behavior	Sexual and maternal health/ behaviour	City	Delhi	Delhi	India		2015	10.1186/s12978-015-0008-9	GhoshJerath2015
385		Immunization	Non specific	City	Nairobi		Kenya		2015	10.1186/s12939-015-0154-2	Egondi2015_1
386		Leptospirosis	Communicable diseases	Sub-national			Chile		2015	10.1186/s12917-015-0341-9	Lelu2015
387		Diarrhea	Communicable diseases	City	Kolkata	West Bengal	India		2015	10.1371/journal.pone.0123479	Mahapatra2015_2
388		Tubercolosis	Communicable diseases	City	Rio de Janeiro		Brazil		2015	10.1007/s11524-015-9957-0	Marlow2015
389		Coercive Sex	Sexual and maternal health/ behaviour	City	Blantyre		Malawi		2015	10.1016/j.healthplace.2015.03.001	Kamndaya2015
390		Nutrition	Underweight/ malnutrition	City	Nashik	Maharashtra	India		2015	10.1515/ijamh-2014-0056	Khopkar2015
391		Health services	Non specific	City	Dhaka		Bangladesh		2015	10.1093/heapol/czu094	Adams2015
392	review	trends causes of death	Non specific	City	Nairobi		Kenya		2015	10.1007/s11524-015-9943-6	Mberu2015
393		Malnutrion	Underweight/ malnutrition	Cross-national				Chile and Kenya	2015	10.1007/s11524-015-9942-7	Pridmore2015
394		Connection of physical structure to Mental Health	Mental Health	City	Accra		Ghana		2015	10.1016/j.healthplace.2015.02.002	Greif2015
395		Polio	Communicable diseases	City	Aligarh	Uttar Pradesh	India		2015	10.1371/journal.pone.0115628	Hussain2015
396		temperature heat, mortality	Non specific	City	Nairobi		Kenya		2015	10.3390/ijerph120302735	Egondi2015_2
397		Diarrhoe	Communicable diseases	City	Vellore	Tamil Nadu	India		2015	10.1017/S0950268814003562	KATTULA2015
398		Immunization	Non specific	City	Chandigarh	Punjab	India		2015	10.1007/s11524-015-9939-2	Sharma2015
399		Blue toilet	Non specific	City	Kampala		Uganda		2015	10.1080/09603123.2015.1007842	OKeefe2015
400		Diarrhea/ Fever	Communicable diseases	City	Vellore	Tamil Nadu	India		2015	10.1186/s12889-015-1372-7	Thomas2015
401		Resilience	Mental Health	Slum	Nairobi		Kenya		2015	10.1016/j.socscimed.2015.01.033	Bennett2015
402		Health surveillance	Non specific	City	Nairobi		Kenya		2015	10.1093/ije/dyu251	Beguy2015_2
403		Postpartum Hemorrhage and Family Planning	Sexual and maternal health/ behaviour	City	Nairobi		Kenya		2015	10.1007/s10900-014-9986-8	Ndirangu2015
404		Breastfeeding Behavior	Sexual and maternal health/ behaviour	Slum	Nairobi		Kenya		2015	10.1111/mcn.12161	KimaniMurage2014
405		sexual behaviour	Sexual and maternal health/ behaviour	Slum	Nairobi		Kenya		2015	10.1007/s10508-014-0402-3	Sidze2014
406	SLUMS
407	Review	Vegetables	Underweight/ malnutrition	Global					2015	10.1016/j.socscimed.2014.10.062	Kontopodis2015
408		View of Health	Non specific	Slum	Nairobi		Kenya		2016	10.1093/heapro/dau100	Corburn2014
409		Factors iflucensing insurance	Non specific	City	Accra		Ghana		2015	10.1111/tmi.12433	Atinga2014
410		Child vaccination	Communicable diseases	Cross-national				Burkina Faso and Kenya	2015	10.1007/s11524-014-9908-1	Soura2014
411		social determinant of health	Non specific	Slum			Jordan		2015	10.1002/hpm.2267	Ajlouni2014
412		fertility intention and health stress	Sexual and maternal health/ behaviour	National			India		2015	10.1017/S0021932014000261	KULATHINAL2014
413		Police health equity	Non specific	National			India		2015	10.1002/hpm.2236	Gupta2014
414		Diarrhea	Communicable diseases	Slum	Nairobi		Kenya		2015	10.1177/1367493513508231	Mukiira2013
415		Contraceptive use	Sexual and maternal health/ behaviour	National			Bangladesh		2015	10.1177/1010539511421194	Kamal2011
